# Supplementary material for: 2,3-Di­methyl­quinazolin-4(3H)-one
Source: Acta Crystallogr Sect E Struct Rep Online. 2014 Jun 18;70(Pt 7):o788. doi: 10.1107/S1600536814013749 (PMC4120575; doi:10.1107/S1600536814013749)
Supplement: Supplementary file 1 [file e-70-0o788-sup1.cif]

##############################################################################
#                                                                            #
# This CIF contains the data in a paper accepted for publication in          #
# Acta Crystallographica Section E. It conforms to the requirements of       #
# Notes for Authors for Acta Crystallographica Section E, and has been       #
# peer reviewed under the auspices of the IUCr Commission on Journals.       #
#                                                                            #
# Full details of the Crystallographic Information File format               #
# are given in the paper "The Crystallographic Information File (CIF):       #
# a New Standard Archive File for Crystallography" by S. R. Hall, F. H.      #
# Allen and I. D. Brown [Acta Cryst. (1991), A47, 655-685].                  #
#                                                                            #
# The current version of the core CIF dictionary is obtainable from          #
# ftp://ftp.iucr.org/pub/cif_core.dic.                                       #
#                                                                            #
# Software is freely available for graphical display of the structure(s)     #
# in this CIF. For information consult the CIF software page                 #
# http://www.iucr.org/resources/cif/software.                                #
#                                                                            #
# This file may be used for bona fide research purposes within the           #
# scientific community so long as proper attribution is given to the journal # 
# article from which it was obtained.                                        #
#                                                                            #
##############################################################################
data_I
_database_code_depnum_ccdc_archive 'CCDC 1007927'
_audit_creation_method     SHELXL-97
_chemical_name_systematic
;
2,3-Dimethylquinazolin-4(3<i>H</i>)-one
;
_chemical_name_common     ?
_chemical_formula_moiety     'C10 H10 N2 O'
_chemical_formula_sum     'C10 H10 N2 O'
_chemical_formula_iupac     'C10 H10 N2 O'
_chemical_formula_weight     174.20
_chemical_melting_point     491(2)
_symmetry_cell_setting     orthorhombic
_symmetry_space_group_name_H-M     'P 21 21 21'
_symmetry_space_group_name_Hall     'P 2ac 2ab'
loop_
    _symmetry_equiv_pos_as_xyz
    'x, y, z'
    '-x+1/2, -y, z+1/2'
    'x+1/2, -y+1/2, -z'
    '-x, y+1/2, -z+1/2'
_cell_length_a     4.826(2)
_cell_length_b     7.919(3)
_cell_length_c     23.060(8)
_cell_angle_alpha     90.00
_cell_angle_beta     90.00
_cell_angle_gamma     90.00
_cell_volume     881.3(11)
_cell_formula_units_Z     4
_cell_measurement_reflns_used     333
_cell_measurement_theta_min     3.7591
_cell_measurement_theta_max     64.0157
_cell_measurement_temperature     293(2)
_exptl_crystal_description     needle
_exptl_crystal_colour     colourless
_exptl_crystal_size_max     0.40
_exptl_crystal_size_mid     0.10
_exptl_crystal_size_min     0.08
_exptl_crystal_density_diffrn     1.313
_exptl_crystal_density_meas     ?
_exptl_crystal_density_method     'not measured'
_exptl_crystal_F_000     368
_exptl_absorpt_coefficient_mu     0.706
_exptl_absorpt_correction_type     multi-scan
_exptl_absorpt_process_details
;
(CrysAlis PRO; Oxford Diffraction, 2009)
;
_exptl_absorpt_correction_T_min     0.04060
_exptl_absorpt_correction_T_max     1.00000
_diffrn_ambient_temperature     293(2)
_diffrn_radiation_type     CuK\a
_diffrn_radiation_wavelength     1.54184
_diffrn_radiation_source     'fine-focus sealed tube'
_diffrn_radiation_monochromator     graphite
_diffrn_measurement_device_type     'Oxford Diffraction Xcalibur Ruby'
_diffrn_measurement_method     '\w scans'
_diffrn_detector_area_resol_mean     10.2576
_diffrn_reflns_number     2236
_diffrn_reflns_av_R_equivalents     0.0203
_diffrn_reflns_av_sigmaI/netI     0.0513
_diffrn_reflns_theta_min     3.83
_diffrn_reflns_theta_max     75.90
_diffrn_reflns_theta_full     75.90
_diffrn_measured_fraction_theta_max     0.972
_diffrn_measured_fraction_theta_full     0.971
_diffrn_reflns_limit_h_min     -5
_diffrn_reflns_limit_h_max     5
_diffrn_reflns_limit_k_min     -5
_diffrn_reflns_limit_k_max     9
_diffrn_reflns_limit_l_min     -28
_diffrn_reflns_limit_l_max     28
_diffrn_standards_number     ?
_diffrn_standards_interval_count     ?
_diffrn_standards_interval_time     ?
_diffrn_standards_decay_%     ?
_refine_special_details
;
Refinement of <i>F</i>^2^ against ALL reflections. The weighted <i>R</i>-factor
<i>wR</i> and goodness of fit <i>S</i> are based on <i>F</i>^2^, conventional
<i>R</i>-factors <i>R</i> are based on <i>F</i>, with <i>F</i> set to zero for
negative <i>F</i>^2^. The threshold expression of <i>F</i>^2^ >
\s(<i>F</i>^2^) is used only for calculating <i>R</i>-factors(gt) <i>etc</i>.
and is not relevant to the choice of reflections for refinement.
<i>R</i>-factors based on <i>F</i>^2^ are statistically about twice as large
as those based on <i>F</i>, and <i>R</i>- factors based on ALL data will be
even larger.
;
_reflns_number_total     1585
_reflns_number_gt     821
_reflns_threshold_expression     I>2\s(I)
_refine_ls_structure_factor_coef     Fsqd
_refine_ls_matrix_type     full
_refine_ls_R_factor_all     0.1183
_refine_ls_R_factor_gt     0.0714
_refine_ls_wR_factor_gt     0.1839
_refine_ls_wR_factor_ref     0.2299
_refine_ls_goodness_of_fit_ref     0.969
_refine_ls_restrained_S_all     0.969
_refine_ls_number_reflns     1585
_refine_ls_number_parameters     121
_refine_ls_number_restraints     0
_refine_ls_hydrogen_treatment     constr
_refine_ls_weighting_scheme     calc
_refine_ls_weighting_details
                 'calc w=1/[\s^2^(Fo^2^)+(0.1116P)^2^] where P=(Fo^2^+2Fc^2^)/3'
_atom_sites_solution_hydrogens     geom
_atom_sites_solution_primary     direct
_atom_sites_solution_secondary     difmap
_refine_ls_shift/su_max     0.000
_refine_ls_shift/su_mean     0.000
_refine_diff_density_max     0.203
_refine_diff_density_min     -0.189
_refine_ls_extinction_method     ?
_refine_ls_extinction_coef     ?
_refine_ls_extinction_expression
                                  'Fc^*^=kFc[1+0.001xFc^2^\l^3^/sin(2\q)]^-1/4^'
_refine_ls_abs_structure_details     'Flack (1983), 507 Friedel pairs'
_refine_ls_abs_structure_Flack     -0.3(12)
loop_
    _atom_type_symbol
    _atom_type_description
    _atom_type_scat_dispersion_real
    _atom_type_scat_dispersion_imag
    _atom_type_scat_source
    'C' 'C' 0.0181 0.0091
                         'International Tables Vol C Tables 4.2.6.8 and 6.1.1.4'
    'H' 'H' 0.0000 0.0000
                         'International Tables Vol C Tables 4.2.6.8 and 6.1.1.4'
    'N' 'N' 0.0311 0.0180
                         'International Tables Vol C Tables 4.2.6.8 and 6.1.1.4'
    'O' 'O' 0.0492 0.0322
                         'International Tables Vol C Tables 4.2.6.8 and 6.1.1.4'
_computing_data_collection     'CrysAlis PRO (Oxford Diffraction, 2009)'
_computing_cell_refinement     'CrysAlis PRO (Oxford Diffraction, 2009)'
_computing_data_reduction     'CrysAlis PRO (Oxford Diffraction, 2009)'
_computing_structure_solution     'SHELXS97 (Sheldrick, 2008)'
_computing_structure_refinement     'SHELXL97 (Sheldrick, 2008)'
_computing_molecular_graphics     'SHELXTL (Sheldrick, 2008)'
_computing_publication_material     'publCIF (Westrip, 2010)'
loop_
    _atom_site_type_symbol
    _atom_site_label
    _atom_site_fract_x
    _atom_site_fract_y
    _atom_site_fract_z
    _atom_site_U_iso_or_equiv
    _atom_site_adp_type
    _atom_site_calc_flag
    _atom_site_refinement_flags
    _atom_site_occupancy
    _atom_site_symmetry_multiplicity
    _atom_site_disorder_assembly
    _atom_site_disorder_group
    N N3 0.3333(9) -0.1245(5) 0.17512(17) 0.0819(12) Uani d . 1 1 . .
    O O1 0.4020(9) 0.1511(4) 0.19869(17) 0.1055(13) Uani d . 1 1 . .
    N N1 0.5799(9) -0.2643(5) 0.10074(17) 0.0846(11) Uani d . 1 1 . .
    C C4A 0.6580(10) 0.0357(6) 0.1199(2) 0.0773(13) Uani d . 1 1 . .
    C C4 0.4620(11) 0.0295(7) 0.1667(2) 0.0807(13) Uani d . 1 1 . .
    C C10 0.1309(12) -0.1350(7) 0.2233(2) 0.1009(17) Uani d . 1 1 . .
    H H10A 0.2040 -0.2059 0.2534 0.151 Uiso calc R 1 1 . .
    H H10B -0.0397 -0.1819 0.2093 0.151 Uiso calc R 1 1 . .
    H H10C 0.0975 -0.0240 0.2386 0.151 Uiso calc R 1 1 . .
    C C8 0.8983(11) -0.1088(7) 0.0431(2) 0.0912(15) Uani d . 1 1 . .
    H H8 0.9313 -0.2067 0.0219 0.109 Uiso calc R 1 1 . .
    C C2 0.4000(11) -0.2650(6) 0.1422(2) 0.0816(13) Uani d . 1 1 . .
    C C8A 0.7099(9) -0.1120(6) 0.0883(2) 0.0769(12) Uani d . 1 1 . .
    C C7 1.0368(13) 0.0367(8) 0.0292(2) 0.1023(16) Uani d . 1 1 . .
    H H7 1.1647 0.0374 -0.0010 0.123 Uiso calc R 1 1 . .
    C C9 0.2541(14) -0.4274(7) 0.1551(3) 0.109(2) Uani d . 1 1 . .
    H H9A 0.2779 -0.4552 0.1954 0.164 Uiso calc R 1 1 . .
    H H9B 0.3305 -0.5158 0.1316 0.164 Uiso calc R 1 1 . .
    H H9C 0.0603 -0.4153 0.1468 0.164 Uiso calc R 1 1 . .
    C C6 0.9842(12) 0.1838(7) 0.0607(3) 0.1019(18) Uani d . 1 1 . .
    H H6 1.0776 0.2828 0.0514 0.122 Uiso calc R 1 1 . .
    C C5 0.7965(12) 0.1837(6) 0.1051(2) 0.0923(16) Uani d . 1 1 . .
    H H5 0.7615 0.2828 0.1255 0.111 Uiso calc R 1 1 . .
loop_
    _atom_site_aniso_label
    _atom_site_aniso_U_11
    _atom_site_aniso_U_22
    _atom_site_aniso_U_33
    _atom_site_aniso_U_12
    _atom_site_aniso_U_13
    _atom_site_aniso_U_23
    N3 0.077(2) 0.080(3) 0.089(3) 0.004(2) 0.003(2) 0.002(2)
    O1 0.118(3) 0.083(2) 0.115(3) 0.008(2) -0.002(3) -0.024(2)
    N1 0.080(2) 0.080(2) 0.094(3) -0.004(2) 0.002(2) -0.005(2)
    C4A 0.074(3) 0.072(3) 0.086(3) -0.001(2) -0.011(3) -0.001(3)
    C4 0.083(3) 0.073(3) 0.086(3) 0.010(3) -0.011(3) -0.004(3)
    C10 0.100(4) 0.104(4) 0.098(3) 0.020(4) 0.012(3) 0.008(3)
    C8 0.085(3) 0.090(3) 0.099(3) 0.004(3) 0.003(3) -0.012(3)
    C2 0.076(3) 0.066(3) 0.102(3) 0.004(3) -0.006(3) -0.002(3)
    C8A 0.068(3) 0.071(3) 0.091(3) -0.001(3) -0.005(3) 0.003(3)
    C7 0.092(4) 0.117(4) 0.098(3) -0.003(4) 0.006(3) 0.006(4)
    C9 0.103(4) 0.077(3) 0.147(5) -0.002(3) 0.014(4) 0.002(4)
    C6 0.096(4) 0.092(4) 0.118(4) -0.013(3) -0.008(4) 0.022(3)
    C5 0.093(4) 0.076(3) 0.108(4) 0.003(3) -0.009(3) -0.002(3)
_geom_special_details
;
All e.s.d.'s (except the e.s.d. in the dihedral angle between two l.s. planes)
are estimated using the full covariance matrix. The cell e.s.d.'s are taken
into account individually in the estimation of e.s.d.'s in distances, angles
and torsion angles; correlations between e.s.d.'s in cell parameters are only
used when they are defined by crystal symmetry. An approximate (isotropic)
treatment of cell e.s.d.'s is used for estimating e.s.d.'s involving l.s.
planes.
;
loop_
    _geom_bond_atom_site_label_1
    _geom_bond_atom_site_label_2
    _geom_bond_site_symmetry_2
    _geom_bond_distance
    _geom_bond_publ_flag
    N3 C4 . 1.382(6) ?
    N3 C2 . 1.385(6) ?
    N3 C10 . 1.482(6) ?
    O1 C4 . 1.248(6) ?
    N1 C2 . 1.292(6) ?
    N1 C8A . 1.390(6) ?
    C4A C5 . 1.392(7) ?
    C4A C8A . 1.400(6) ?
    C4A C4 . 1.436(7) ?
    C10 H10A . 0.9600 ?
    C10 H10B . 0.9600 ?
    C10 H10C . 0.9600 ?
    C8 C7 . 1.370(7) ?
    C8 C8A . 1.383(7) ?
    C8 H8 . 0.9300 ?
    C2 C9 . 1.496(7) ?
    C7 C6 . 1.397(8) ?
    C7 H7 . 0.9300 ?
    C9 H9A . 0.9600 ?
    C9 H9B . 0.9600 ?
    C9 H9C . 0.9600 ?
    C6 C5 . 1.368(7) ?
    C6 H6 . 0.9300 ?
    C5 H5 . 0.9300 ?
loop_
    _geom_angle_atom_site_label_1
    _geom_angle_atom_site_label_2
    _geom_angle_atom_site_label_3
    _geom_angle_site_symmetry_1
    _geom_angle_site_symmetry_3
    _geom_angle
    _geom_angle_publ_flag
    C4 N3 C2 . . 121.8(4) ?
    C4 N3 C10 . . 116.8(4) ?
    C2 N3 C10 . . 121.3(5) ?
    C2 N1 C8A . . 117.4(4) ?
    C5 C4A C8A . . 119.4(5) ?
    C5 C4A C4 . . 121.9(5) ?
    C8A C4A C4 . . 118.7(5) ?
    O1 C4 N3 . . 119.5(5) ?
    O1 C4 C4A . . 124.9(5) ?
    N3 C4 C4A . . 115.6(4) ?
    N3 C10 H10A . . 109.5 ?
    N3 C10 H10B . . 109.5 ?
    H10A C10 H10B . . 109.5 ?
    N3 C10 H10C . . 109.5 ?
    H10A C10 H10C . . 109.5 ?
    H10B C10 H10C . . 109.5 ?
    C7 C8 C8A . . 120.8(5) ?
    C7 C8 H8 . . 119.6 ?
    C8A C8 H8 . . 119.6 ?
    N1 C2 N3 . . 124.0(5) ?
    N1 C2 C9 . . 117.9(5) ?
    N3 C2 C9 . . 118.2(5) ?
    C8 C8A N1 . . 117.9(5) ?
    C8 C8A C4A . . 119.6(5) ?
    N1 C8A C4A . . 122.4(4) ?
    C8 C7 C6 . . 119.4(5) ?
    C8 C7 H7 . . 120.3 ?
    C6 C7 H7 . . 120.3 ?
    C2 C9 H9A . . 109.5 ?
    C2 C9 H9B . . 109.5 ?
    H9A C9 H9B . . 109.5 ?
    C2 C9 H9C . . 109.5 ?
    H9A C9 H9C . . 109.5 ?
    H9B C9 H9C . . 109.5 ?
    C5 C6 C7 . . 120.7(5) ?
    C5 C6 H6 . . 119.7 ?
    C7 C6 H6 . . 119.7 ?
    C6 C5 C4A . . 120.1(5) ?
    C6 C5 H5 . . 120.0 ?
    C4A C5 H5 . . 120.0 ?
loop_
    _geom_hbond_atom_site_label_D
    _geom_hbond_atom_site_label_H
    _geom_hbond_atom_site_label_A
    _geom_hbond_site_symmetry_A
    _geom_hbond_distance_DH
    _geom_hbond_distance_HA
    _geom_hbond_distance_DA
    _geom_hbond_angle_DHA
    _geom_hbond_publ_flag
    C10 H10A O1 4_645 0.96 2.47 3.345(8) 151 y
    C10 H10B Cg 1_455 0.96 2.80 3.608(6) 142 y
data_GLOBAL
_journal_date_recd_electronic     2014-06-02
_journal_date_accepted     2014-06-12
_journal_name_full     'Acta Crystallographica, Section E'
_journal_year     2014
_journal_volume     70
_journal_issue      7
_journal_page_first     o788
_journal_page_last     o788
_journal_paper_category     QO
_journal_paper_doi     10.1107/S1600536814013749
_journal_coeditor_code     LH5714
_publ_contact_author_name     'Fozil E. Saitkulov '
_publ_contact_author_address
;
Samarkand State University named after Alisher Navoi
Ministry of Higher and Secondary special education
University avenue 15
Samarkand 703004, Uzbekistan
;
_publ_contact_author_email     f.saitkulov@mail.ru
_publ_contact_author_fax     '+998712628906'
_publ_contact_author_phone     '+998712628906. '
_publ_section_title
;
2,3-Dimethylquinazolin-4(3<i>H</i>)-one
;
loop_
    _publ_author_name
    _publ_author_address
    ' Fozil E. Saitkulov '
;  Alisher Navoi Samarkand State University
   Ministry of Higher and Secondary Special Education
   University Avenue 15
   Samarkand 703004, Uzbekistan
;
    'Azamat A. Tashniyazov'
;  Mirzo Ulugbek National University of Uzbekistan,
   Faculty of Chemistry, University St 6,
   Tashkent 100779, Uzbekistan
;
    ' Azimjon A. Mamadrahimov '
;  Institute of Bioorganic Chemistry,
   Academy of Sciences of Uzbekistan,
   Mirzo Ulugbek St 83, Tashkent 100125,
   Uzbekistan
;
    ' Kh. M. Shakhidoyatov '
;  S. Yunusov Institute of the Chemistry of Plant Substances
   Academy of Sciences of Uzbekistan
   Mirzo Ulugbek St, 77,
   Tashkent 100170, Uzbekistan
;
