# Supplementary material for: 2,3-Di­methyl­quinazolin-4(3H)-one
Source: Acta Crystallogr Sect E Struct Rep Online. 2014 Jun 18;70(Pt 7):o788. doi: 10.1107/S1600536814013749 (PMC4120575; doi:10.1107/S1600536814013749)
Supplement: Supplementary file 2 [file e-70-0o788-Isup2.hkl]

# 
# h,k,l, Fc-squared, Fo-squared, sigma(Fo-squared) and status flag 
# 
data_I
_shelx_title ' I' 
_shelx_refln_list_code          4 
_shelx_F_calc_maximum       91.26 
_exptl_crystal_F_000       368.00 
_reflns_d_resolution_high  0.7949 
 
loop_ 
 _symmetry_equiv_pos_as_xyz 
 'x, y, z' 
 '-x+1/2, -y, z+1/2' 
 'x+1/2, -y+1/2, -z' 
 '-x, y+1/2, -z+1/2' 
 
_cell_length_a     4.8260 
_cell_length_b     7.9190 
_cell_length_c    23.0600 
_cell_angle_alpha  90.000 
_cell_angle_beta   90.000 
_cell_angle_gamma  90.000 
 
_shelx_F_squared_multiplier     1.000 
 
loop_ 
 _refln_index_h 
 _refln_index_k 
 _refln_index_l 
 _refln_F_squared_calc 
 _refln_F_squared_meas 
 _refln_F_squared_sigma 
 _refln_observed_status 
   2   0   0       37.76       35.21      2.50 o 
   4   0   0       14.73       15.88      4.77 o 
   1   1   0      458.69      374.87      8.87 o 
   2   1   0      118.50      106.27      4.49 o 
   3   1   0      211.04      184.43     10.51 o 
   4   1   0        0.83        1.36      1.73 o 
   5   1   0        0.46       -0.10      1.00 o 
   0   2   0       66.62       80.73      4.74 o 
   1   2   0      396.58      394.97      8.60 o 
   2   2   0       58.46       54.58      3.95 o 
   3   2   0        0.05       -0.37      1.05 o 
   4   2   0       11.66       15.39      4.14 o 
   5   2   0       28.05       42.43      8.29 o 
   1   3   0       92.20      135.67      6.01 o 
   2   3   0       64.18       66.17      3.60 o 
   3   3   0        6.24        3.53      1.67 o 
   4   3   0        0.47       -0.58      1.44 o 
   5   3   0       10.64        9.43      2.02 o 
   0   4   0       77.94       68.69      6.08 o 
   1   4   0        0.86        1.22      1.22 o 
   2   4   0      199.85      203.29      6.83 o 
   3   4   0        0.17        0.95      1.35 o 
   4   4   0        0.30        0.69      1.10 o 
   5   4   0        4.03        8.31      4.92 o 
   1   5   0        0.00        1.87      2.17 o 
   2   5   0       61.39       64.48      4.10 o 
   3   5   0        0.25        0.40      1.72 o 
   4   5   0        1.05        2.63      1.42 o 
   5   5   0        3.97        9.88      1.92 o 
   0   6   0        0.13        0.46      0.86 o 
   1   6   0        3.33        2.35      1.03 o 
   2   6   0        6.61        5.77      2.87 o 
   3   6   0        8.10        6.74      2.92 o 
   4   6   0        0.45       -1.87      1.87 o 
   1   7   0       39.70       44.61      3.71 o 
   2   7   0        2.68        0.17      1.56 o 
   3   7   0        1.62        2.67      1.75 o 
   4   7   0        1.68        2.63      1.13 o 
   0   8   0        9.45       11.51      2.31 o 
   1   8   0        0.81        0.25      1.18 o 
   2   8   0        0.10       -0.61      1.16 o 
   3   8   0        0.45        0.05      1.00 o 
   1   9   0        0.03        0.28      1.12 o 
   2   9   0        0.24       -0.75      0.75 o 
   1   0   1     1770.31     1410.47     11.58 o 
   2   0   1       47.23       34.88      2.63 o 
   3   0   1       67.92       62.62      4.58 o 
   4   0   1        1.59        0.23      1.81 o 
   5   0   1        0.20       -1.09      3.50 o 
  -5   1   1        5.62        4.20      1.35 o 
  -4   1   1       34.24       45.32      5.05 o 
  -3   1   1       99.01       89.06      7.20 o 
  -2   1   1       37.83       33.32      3.69 o 
  -1   1   1      892.17      781.70      8.82 o 
   0   1   1      501.55      488.72      3.19 o 
   1   1   1      892.35      778.47      9.30 o 
   2   1   1       38.37       34.54      2.48 o 
   3   1   1       99.61       85.39      7.36 o 
   4   1   1       34.20       44.72      7.44 o 
   5   1   1        5.59        3.59      2.03 o 
  -5   2   1       10.10       12.09      2.45 o 
  -4   2   1       14.31       14.26      4.06 o 
  -3   2   1        5.31        6.45      1.63 o 
  -2   2   1      154.17      150.18      8.53 o 
  -1   2   1      134.78      128.84      4.19 o 
   0   2   1      131.08      197.48      9.30 o 
   1   2   1      136.14      141.10      5.17 o 
   2   2   1      153.15      158.99      8.06 o 
   3   2   1        5.27        7.54      1.72 o 
   4   2   1       14.19       20.53      4.94 o 
   5   2   1       10.09       19.97      7.87 o 
  -5   3   1        1.63        5.06      3.25 o 
  -4   3   1        8.43       10.67      3.51 o 
  -3   3   1        6.99        6.24      1.78 o 
  -2   3   1      400.25      441.75      9.22 o 
  -1   3   1      235.25      272.40      5.87 o 
   0   3   1        5.67        6.53      0.70 o 
   1   3   1      235.98      280.03      8.52 o 
   2   3   1      398.31      430.46      9.18 o 
   3   3   1        7.03        8.59      2.18 o 
   4   3   1        8.47        7.34      2.75 o 
   5   3   1        1.63        0.92      1.77 o 
  -5   4   1        6.41        9.80      3.75 o 
  -4   4   1        3.10        4.75      1.92 o 
  -3   4   1        6.47        5.21      2.23 o 
  -2   4   1       70.82       73.48      4.14 o 
  -1   4   1      161.41      198.60     13.73 o 
   0   4   1        0.63       -0.05      0.55 o 
   1   4   1      162.27      197.40     16.08 o 
   2   4   1       70.89       80.65      4.38 o 
   3   4   1        6.48        7.48      1.93 o 
   4   4   1        3.10        4.58      1.88 o 
   5   4   1        6.41       13.37      2.57 o 
  -5   5   1        1.76        6.93      1.73 o 
  -4   5   1        0.16        2.07      2.10 o 
  -3   5   1        0.97        0.83      0.96 o 
  -2   5   1        1.77        4.96      2.20 o 
  -1   5   1       40.36       40.26      6.06 o 
   0   5   1        2.08        1.58      1.95 o 
   1   5   1       40.28       41.61      6.13 o 
   2   5   1        1.78        1.20      1.17 o 
   3   5   1        1.01        2.05      0.99 o 
   5   5   1        1.76        6.48      1.72 o 
  -4   6   1        0.49        2.74      2.04 o 
  -3   6   1        0.51        2.69      1.97 o 
  -2   6   1        4.02        3.27      1.83 o 
  -1   6   1       21.33       19.27      2.40 o 
   0   6   1      276.04      304.00      7.58 o 
   1   6   1       21.56       18.56      2.41 o 
   2   6   1        4.07        2.91      1.28 o 
   3   6   1        0.50        1.54      2.13 o 
  -4   7   1        0.01       -0.29      0.93 o 
  -3   7   1        3.26        3.59      1.32 o 
  -2   7   1        4.73        3.57      2.00 o 
  -1   7   1       11.37       11.96      1.95 o 
   0   7   1      243.03      290.66      7.97 o 
   1   7   1       11.26       10.41      2.03 o 
   2   7   1        4.76        5.23      2.53 o 
   3   7   1        3.24        2.85      1.79 o 
   4   7   1        0.01        1.04      1.05 o 
  -3   8   1        1.38        1.41      1.17 o 
  -2   8   1        0.32        0.03      1.33 o 
  -1   8   1        9.78        9.16      3.08 o 
   0   8   1        6.50        6.24      1.52 o 
   1   8   1        9.88        7.31      3.17 o 
   2   8   1        0.33        0.95      1.71 o 
   3   8   1        1.39        0.78      0.91 o 
  -2   9   1        0.02        0.07      0.79 o 
  -1   9   1        0.66        1.54      1.81 o 
   0   9   1        0.10        0.15      0.87 o 
   1   9   1        0.66        2.25      1.71 o 
   2   9   1        0.02       -0.78      1.08 o 
   0   0   2       76.45       61.49      1.86 o 
   1   0   2        3.22        3.45      0.97 o 
   2   0   2      187.13      142.65      5.85 o 
   3   0   2       38.40       35.71      3.72 o 
   4   0   2       20.74       27.37      5.68 o 
   5   0   2        0.20        1.29      1.11 o 
  -5   1   2        2.43        1.94      1.14 o 
  -4   1   2       11.64       16.45      3.12 o 
  -3   1   2       67.00       60.40      5.86 o 
  -2   1   2      131.17      115.65      4.57 o 
  -1   1   2     1779.39     1665.35     10.57 o 
   0   1   2     6666.62     7470.54     20.51 o 
   1   1   2     1775.86     1570.16     13.35 o 
   2   1   2      130.78      116.82      4.38 o 
   3   1   2       67.14       61.51      4.67 o 
   4   1   2       11.62       12.19      4.13 o 
   5   1   2        2.44        1.00      1.08 o 
  -5   2   2       11.98       20.83      2.62 o 
  -4   2   2        2.55        3.41      2.49 o 
  -3   2   2        6.06        4.12      1.89 o 
  -2   2   2        1.24        1.29      1.03 o 
  -1   2   2      641.95      612.24      7.78 o 
   0   2   2        1.55        2.02      0.73 o 
   1   2   2      643.68      637.80      7.95 o 
   2   2   2        1.26        1.34      0.92 o 
   3   2   2        5.97        7.37      1.79 o 
   4   2   2        2.62        1.23      1.56 o 
   5   2   2       11.89       17.28      6.79 o 
  -5   3   2        8.14        8.28      1.70 o 
  -4   3   2       17.90       18.94      4.53 o 
  -3   3   2       23.78       23.99      4.26 o 
  -2   3   2      217.55      214.62      8.34 o 
  -1   3   2     1441.97     1737.36     17.32 o 
   0   3   2      554.66      628.64     11.35 o 
   1   3   2     1440.64     1824.25     15.42 o 
   2   3   2      217.22      232.38      6.79 o 
   3   3   2       23.81       23.70      3.30 o 
   4   3   2       18.02       18.00      4.56 o 
   5   3   2        8.13        9.43      1.87 o 
  -5   4   2        2.82        4.71      1.24 o 
  -4   4   2        4.16        6.65      2.34 o 
  -3   4   2        3.40        5.68      2.40 o 
  -2   4   2       76.23       93.39      4.57 o 
  -1   4   2       55.47       55.75      3.82 o 
   0   4   2      180.35      192.39      5.70 o 
   1   4   2       55.34       58.00      4.53 o 
   2   4   2       76.16       96.20      4.90 o 
   3   4   2        3.47        2.43      1.32 o 
   4   4   2        4.11        3.24      1.48 o 
   5   4   2        2.82        4.71      1.21 o 
  -5   5   2        7.34       14.08      2.39 o 
  -4   5   2        7.02        7.20      2.49 o 
  -3   5   2        5.38        5.06      2.65 o 
  -2   5   2       19.06       16.23      3.68 o 
  -1   5   2       47.13       45.73      6.65 o 
   0   5   2        0.10        0.32      1.32 o 
   3   5   2        5.38        5.05      1.41 o 
   5   5   2        7.34       11.96      2.24 o 
  -4   6   2        2.26        3.22      1.74 o 
  -3   6   2       11.10       10.01      3.10 o 
  -2   6   2        1.94        1.90      1.29 o 
  -1   6   2       15.81       17.04      2.53 o 
   0   6   2       13.11       13.83      1.59 o 
   1   6   2       15.72       17.79      2.25 o 
   2   6   2        1.92        2.98      2.29 o 
   3   6   2       11.02        9.81      3.35 o 
  -4   7   2        0.58        0.70      0.66 o 
  -3   7   2        3.89        2.68      1.41 o 
  -2   7   2        2.37        3.51      2.36 o 
  -1   7   2       42.97       51.21      4.96 o 
   0   7   2       78.34       85.88      4.38 o 
   1   7   2       43.03       53.01      4.16 o 
   2   7   2        2.41        4.38      2.48 o 
   3   7   2        3.85        2.19      1.76 o 
   4   7   2        0.58       -0.40      1.10 o 
  -2   8   2        0.27        0.39      1.93 o 
  -1   8   2       10.85       12.34      2.71 o 
   0   8   2        2.73        2.49      1.01 o 
   1   8   2       10.84       10.88      2.43 o 
   2   8   2        0.28        0.09      1.37 o 
   3   8   2        1.08        0.53      1.01 o 
  -1   9   2        1.23        0.15      1.23 o 
   0   9   2        0.93       -0.18      0.85 o 
   1   9   2        1.22       -0.24      1.12 o 
   2   9   2        2.58        0.63      0.80 o 
   1   0   3       23.38       18.80      1.86 o 
   3   0   3      106.94      104.89      4.63 o 
   4   0   3        2.11        4.30      2.60 o 
   5   0   3        0.54        1.08      1.62 o 
  -5   1   3        0.60       -0.24      1.37 o 
  -4   1   3        6.49        6.37      1.79 o 
  -3   1   3       21.08       15.08      3.19 o 
  -2   1   3       16.13       11.58      1.73 o 
  -1   1   3     2997.93     2936.22     26.53 o 
   0   1   3      923.88      874.33      5.59 o 
   1   1   3     2995.45     2587.22     24.83 o 
   2   1   3       15.88       12.83      3.03 o 
   3   1   3       21.32       17.37      2.69 o 
   4   1   3        6.47       11.17      4.18 o 
   5   1   3        0.61        1.66      1.27 o 
  -5   2   3       12.91       16.20      3.81 o 
  -4   2   3       10.46       15.87      4.07 o 
  -2   2   3       39.66       33.85      2.91 o 
  -1   2   3      112.39      107.47      3.36 o 
   0   2   3      223.12      246.47      7.37 o 
   1   2   3      113.02      111.17      3.64 o 
   2   2   3       39.37       35.84      4.62 o 
   3   2   3       22.73       20.99      3.07 o 
   4   2   3       10.41       11.09      3.86 o 
   5   2   3       12.89       11.67      2.43 o 
  -5   3   3        0.02        1.35      1.09 o 
  -4   3   3       11.77       12.66      3.74 o 
  -3   3   3       15.34       15.42      2.84 o 
  -2   3   3      282.06      265.13      7.99 o 
  -1   3   3       97.01      120.04      4.15 o 
   0   3   3        1.43        5.47      2.22 o 
   1   3   3       98.24      122.37      4.10 o 
   2   3   3      280.89      271.01      9.31 o 
   3   3   3       15.29       15.33      2.63 o 
   4   3   3       11.79       15.26      2.73 o 
   5   3   3        0.02       -0.04      0.85 o 
  -5   4   3        5.03        6.57      1.42 o 
  -4   4   3       14.09       17.24      3.78 o 
  -3   4   3       33.49       33.27      5.20 o 
  -2   4   3        0.62        0.67      0.87 o 
  -1   4   3      165.63      211.44     11.05 o 
   0   4   3      109.46      108.64      4.73 o 
   1   4   3      166.17      233.88      7.86 o 
   2   4   3        0.67        1.80      1.03 o 
   3   4   3       33.57       31.94      3.65 o 
   4   4   3       14.10       12.88      2.58 o 
   5   4   3        5.01        4.45      3.24 o 
  -5   5   3        1.46        2.64      1.31 o 
  -4   5   3        1.69        2.46      1.95 o 
  -3   5   3       19.68       15.97      3.19 o 
  -2   5   3        1.42        1.26      1.22 o 
  -1   5   3        5.79        4.93      3.15 o 
   0   5   3       43.74       33.61      5.31 o 
   2   5   3        1.39        2.45      1.56 o 
   3   5   3       19.87       19.17      3.60 o 
   4   5   3        1.67        2.54      2.28 o 
   5   5   3        1.46        3.07      1.18 o 
  -4   6   3        0.27        0.52      1.24 o 
  -3   6   3        0.71        0.45      1.00 o 
  -2   6   3        3.51        4.37      2.18 o 
  -1   6   3       47.07       53.43      4.10 o 
   0   6   3      196.33      202.58      6.23 o 
   1   6   3       46.88       55.89      4.68 o 
   2   6   3        3.46        4.67      2.75 o 
   3   6   3        0.71        2.14      1.74 o 
  -4   7   3        0.50        0.32      0.76 o 
  -3   7   3        1.75        2.16      1.08 o 
  -2   7   3        1.98        2.04      1.33 o 
  -1   7   3       60.36       65.03      5.62 o 
   0   7   3       51.47       56.59      3.56 o 
   1   7   3       60.71       74.72      6.55 o 
   2   7   3        1.94        0.10      1.82 o 
   3   7   3        1.78        0.75      1.68 o 
   4   7   3        0.50        2.27      1.24 o 
  -2   8   3        2.71       -0.69      1.22 o 
  -1   8   3        6.16        7.95      2.11 o 
   0   8   3        1.42        1.33      0.90 o 
   1   8   3        6.09        7.01      2.57 o 
   2   8   3        2.71       -1.04      1.66 o 
   3   8   3        0.92       -0.96      0.96 o 
   0   9   3        0.42        0.36      0.96 o 
   1   9   3        1.16       -0.14      1.26 o 
   2   9   3        0.13       -0.42      0.74 o 
   1   0   4     8328.95     8397.50     35.14 o 
   2   0   4      425.99      331.08     12.03 o 
   3   0   4      122.92      131.18      5.20 o 
   4   0   4        0.20       -1.61      1.81 o 
   5   0   4        0.10       -1.14      1.14 o 
  -5   1   4        1.48        1.48      1.55 o 
  -4   1   4       14.69       22.67      3.00 o 
  -3   1   4       37.97       37.30      5.21 o 
  -2   1   4       62.50       48.04      9.26 o 
  -1   1   4     2802.67     2592.67     15.31 o 
   0   1   4       80.49       62.90      3.50 o 
   1   1   4     2795.52     2815.93     26.82 o 
   2   1   4       62.38       58.89      5.36 o 
   3   1   4       38.05       42.38      3.94 o 
   4   1   4       14.61       20.81      5.19 o 
   5   1   4        1.46        0.70      1.08 o 
  -5   2   4        0.36       -0.17      1.53 o 
  -4   2   4       47.32       53.94      4.90 o 
  -2   2   4      167.47      138.06     11.28 o 
  -1   2   4      119.86      100.59      7.83 o 
   0   2   4      251.31      287.61     12.80 o 
   1   2   4      120.68      101.02      7.37 o 
   2   2   4      167.88      143.86      9.32 o 
   3   2   4      111.03      108.03      6.68 o 
   4   2   4       47.31       45.79      6.92 o 
   5   2   4        0.36        0.13      0.88 o 
  -5   3   4        1.22        2.02      1.03 o 
  -4   3   4       18.16       23.96      3.32 o 
  -3   3   4        7.73        8.90      2.03 o 
  -2   3   4       24.31       22.15      2.67 o 
  -1   3   4       12.68        8.71      1.73 o 
   0   3   4       64.30       71.17      5.59 o 
   1   3   4       12.71        9.89      2.07 o 
   2   3   4       23.98       23.64      2.78 o 
   3   3   4        7.67        9.27      2.85 o 
   4   3   4       18.02       21.57      3.31 o 
   5   3   4        1.22        0.77      0.98 o 
  -5   4   4        3.08        4.94      1.83 o 
  -4   4   4       18.00       23.84      3.27 o 
  -3   4   4        3.01        6.13      2.40 o 
  -2   4   4       51.01       37.71      6.53 o 
  -1   4   4      337.25      406.35     12.36 o 
   0   4   4      368.63      411.62      9.92 o 
   1   4   4      336.44      422.88     10.90 o 
   2   4   4       51.53       47.58      4.59 o 
   3   4   4        3.04        4.02      1.78 o 
   4   4   4       17.90       17.02      5.07 o 
   5   4   4        3.10        2.68      1.97 o 
  -5   5   4        0.59        2.13      1.02 o 
  -4   5   4        5.21        8.97      4.15 o 
  -2   5   4        0.60        0.19      1.02 o 
  -1   5   4        1.42        6.58      3.29 o 
   0   5   4        1.75        3.25      2.16 o 
   2   5   4        0.56       -0.23      1.94 o 
   3   5   4        4.92        3.21      1.63 o 
   4   5   4        5.20        5.98      2.93 o 
   5   5   4        0.60        1.08      0.92 o 
  -4   6   4        1.01        3.67      1.97 o 
  -3   6   4        7.25        5.53      1.38 o 
  -2   6   4        3.96        3.12      1.10 o 
  -1   6   4       90.63       98.69     12.83 o 
   0   6   4       37.68       39.78      2.79 o 
   1   6   4       91.01       91.95      9.59 o 
   2   6   4        3.94        2.99      1.80 o 
   3   6   4        7.20        5.08      3.52 o 
  -4   7   4        0.48        0.15      0.62 o 
  -3   7   4        2.29        1.82      1.11 o 
  -2   7   4        0.44       -0.22      1.11 o 
  -1   7   4       35.11       41.04      5.44 o 
   0   7   4       46.85       42.93      3.70 o 
   1   7   4       35.21       38.32      4.89 o 
   2   7   4        0.45        1.37      1.12 o 
   3   7   4        2.33        1.52      1.96 o 
   4   7   4        0.49       -0.66      0.68 o 
  -2   8   4        3.30        3.42      1.06 o 
  -1   8   4        4.94        6.19      1.86 o 
   0   8   4        0.03        0.89      0.89 o 
   1   8   4        5.00        7.14      2.06 o 
   2   8   4        3.26        1.21      1.70 o 
   3   8   4        1.38       -1.21      1.21 o 
   0   9   4        0.10        0.95      0.98 o 
   1   9   4        1.00        0.27      1.02 o 
   2   9   4        1.99        0.58      0.79 o 
   1   0   5     6916.25     7449.14     43.23 o 
   2   0   5      779.80      738.86     18.22 o 
   3   0   5        4.51        3.47      2.81 o 
   4   0   5        0.07       -0.38      1.42 o 
   5   0   5        1.25        0.87      1.01 o 
  -5   1   5        0.89        2.34      1.75 o 
  -4   1   5        0.82        1.89      2.55 o 
  -3   1   5       14.28       11.94      2.08 o 
  -2   1   5      203.51      155.29      5.25 o 
  -1   1   5      756.17      653.62      9.93 o 
   0   1   5       34.19       38.93      4.28 o 
   1   1   5      760.66      751.97     14.16 o 
   2   1   5      203.56      177.91      9.36 o 
   3   1   5       14.24       11.15      2.11 o 
   4   1   5        0.79        2.33      1.89 o 
   5   1   5        0.89        2.03      1.07 o 
  -5   2   5        2.61        2.56      1.97 o 
  -4   2   5       22.39       25.27      3.40 o 
  -2   2   5       50.55       49.23      3.33 o 
  -1   2   5       13.03       13.77      1.52 o 
   0   2   5      750.27      762.34     15.45 o 
   1   2   5       12.88       12.51      1.45 o 
   2   2   5       51.08       55.60      3.97 o 
   3   2   5       41.02       42.84      4.30 o 
   4   2   5       22.51       25.77      5.61 o 
   5   2   5        2.60        2.52      0.99 o 
  -5   3   5        0.15        0.45      0.88 o 
  -4   3   5       43.29       52.81      4.70 o 
  -3   3   5       30.85       26.44      5.41 o 
  -2   3   5        4.02        5.37      3.12 o 
  -1   3   5      512.24      588.12     12.04 o 
   0   3   5       75.19       70.61      5.78 o 
   1   3   5      510.34      644.79     19.28 o 
   2   3   5        3.97        4.68      1.61 o 
   3   3   5       30.70       23.41      4.79 o 
   4   3   5       43.29       45.95      4.94 o 
   5   3   5        0.15        1.29      1.46 o 
  -5   4   5        0.17       -0.14      0.88 o 
  -4   4   5        9.48       13.50      2.38 o 
  -3   4   5        9.69        8.17      2.98 o 
  -2   4   5        7.29        6.33      3.24 o 
  -1   4   5       41.75       44.85      4.17 o 
   0   4   5      152.85      196.17      9.09 o 
   1   4   5       42.22       53.24      6.37 o 
   2   4   5        7.35        7.40      1.95 o 
   3   4   5        9.86       10.27      2.30 o 
   4   4   5        9.51        9.46      2.29 o 
   5   4   5        0.17       -0.78      0.78 o 
  -5   5   5        0.22       -0.83      0.83 o 
  -4   5   5        4.00        4.95      1.92 o 
  -2   5   5       14.45       16.61      3.40 o 
  -1   5   5       43.56       48.16      8.16 o 
   0   5   5       23.99       25.05      4.42 o 
   2   5   5       14.48       12.28      3.94 o 
   3   5   5        2.65        1.54      2.23 o 
   4   5   5        4.02        3.63      2.52 o 
   5   5   5        0.21        0.59      0.76 o 
  -4   6   5        0.47        1.18      1.45 o 
  -3   6   5        1.94        2.39      1.00 o 
  -2   6   5        3.00        1.49      2.10 o 
  -1   6   5       82.20       79.07      6.19 o 
   0   6   5       12.75       12.81      2.38 o 
   1   6   5       82.25       77.54      5.49 o 
   3   6   5        1.96        4.43      3.46 o 
  -3   7   5        3.50        6.41      1.93 o 
  -2   7   5       14.19       13.58      2.54 o 
  -1   7   5        6.37        8.75      2.07 o 
   0   7   5       16.27       20.81      3.63 o 
   1   7   5        6.27        2.19      1.94 o 
   2   7   5       14.16       16.37      4.46 o 
   3   7   5        3.53        1.37      1.76 o 
   4   7   5        0.05       -0.82      0.82 o 
  -2   8   5        3.71        2.16      1.12 o 
  -1   8   5        5.43        4.83      1.84 o 
   0   8   5        0.93        1.54      1.26 o 
   1   8   5        5.41        2.93      1.68 o 
   2   8   5        3.73        0.86      1.67 o 
   3   8   5        1.59        1.08      0.87 o 
   0   9   5        3.38        3.30      1.43 o 
   1   9   5        0.11        1.08      1.27 o 
   2   9   5        0.97        0.12      0.69 o 
   0   0   6      125.45       96.48      3.65 o 
   1   0   6     1260.41     1314.43     10.06 o 
   2   0   6       31.62       31.38      3.98 o 
   3   0   6       13.73       12.36      3.74 o 
   4   0   6        0.47        0.09      1.55 o 
   5   0   6        1.41        2.62      1.32 o 
  -5   1   6        8.35        7.35      2.46 o 
  -4   1   6        3.29        3.59      1.98 o 
  -3   1   6       59.07       54.76      5.85 o 
  -1   1   6     1063.12      999.89     17.52 o 
   0   1   6     1950.51     1987.63     13.78 o 
   1   1   6     1063.26      918.84     15.72 o 
   2   1   6      733.52      760.75     19.79 o 
   3   1   6       59.17       57.83      4.60 o 
   4   1   6        3.33        5.41      2.63 o 
   5   1   6        8.31        3.92      2.61 o 
  -5   2   6        2.55        3.57      1.16 o 
  -4   2   6       10.94       10.51      2.47 o 
  -2   2   6       80.64       76.88      4.57 o 
  -1   2   6        5.60        3.71      1.88 o 
   0   2   6     1235.69     1251.81     20.94 o 
   1   2   6        5.53        4.22      1.63 o 
   2   2   6       79.97       82.66      4.95 o 
   3   2   6       21.74       17.70      2.86 o 
   4   2   6       10.81       13.07      3.87 o 
   5   2   6        2.53        0.98      1.44 o 
  -5   3   6        0.41       -0.16      0.75 o 
  -4   3   6       44.44       49.58      4.56 o 
  -2   3   6       37.92       36.02      3.49 o 
  -1   3   6      175.79      208.90      7.53 o 
   0   3   6      897.23      980.68     16.13 o 
   1   3   6      175.17      210.71      7.12 o 
   2   3   6       37.95       38.33      3.58 o 
   3   3   6       27.56       19.99      4.44 o 
   4   3   6       44.40       48.75      4.96 o 
   5   3   6        0.42        1.29      1.57 o 
  -5   4   6        0.19        0.95      1.26 o 
  -4   4   6       13.96       19.07      2.78 o 
  -3   4   6        0.64        0.67      1.50 o 
  -1   4   6       24.15       25.37      5.27 o 
   0   4   6        2.27        2.94      1.00 o 
   1   4   6       24.37       37.45      5.47 o 
   2   4   6        3.56        2.75      2.20 o 
   3   4   6        0.62        1.44      1.65 o 
   4   4   6       13.90       15.47      4.36 o 
   5   4   6        0.19       -0.23      1.30 o 
  -5   5   6        0.67        1.45      0.91 o 
  -4   5   6        7.61        9.47      2.47 o 
  -3   5   6        8.01        9.84      2.79 o 
  -2   5   6       26.36       27.94      4.56 o 
  -1   5   6       26.88       35.26      7.10 o 
   0   5   6       15.72       10.37      3.66 o 
   2   5   6       26.23       25.49      4.65 o 
   3   5   6        8.02        8.33      3.85 o 
   4   5   6        7.58        7.00      3.09 o 
   5   5   6        0.68        0.01      0.57 o 
  -4   6   6        0.43        0.37      1.14 o 
  -3   6   6        2.27        2.37      1.18 o 
  -2   6   6        5.96        6.57      1.78 o 
  -1   6   6       47.86       49.36      5.52 o 
   0   6   6        0.02        0.12      2.16 o 
   1   6   6       47.96       46.87      6.95 o 
   3   6   6        2.30        4.64      3.04 o 
  -3   7   6        0.16       -1.38      1.38 o 
  -2   7   6       14.90       15.12      2.66 o 
  -1   7   6       40.85       46.48      4.89 o 
   0   7   6        1.75        1.78      0.98 o 
   1   7   6       41.04       41.66      5.08 o 
   2   7   6       14.88       17.25      4.84 o 
   3   7   6        0.15       -1.44      1.55 o 
   4   7   6        0.19        1.34      0.77 o 
  -2   8   6        6.50        4.51      1.68 o 
  -1   8   6        1.08        1.60      1.33 o 
   0   8   6        0.00        0.14      2.53 o 
   1   8   6        1.10        0.97      2.26 o 
   2   8   6        6.45        4.18      2.26 o 
   3   8   6        0.99        0.80      1.05 o 
   0   9   6        1.73        1.36      1.25 o 
   1   9   6        0.97        1.07      1.00 o 
   2   9   6        0.17        0.29      0.64 o 
   1   0   7      198.54      186.25      3.56 o 
   2   0   7       22.57       27.56      3.90 o 
   3   0   7       34.48       38.23      8.20 o 
   4   0   7        0.28       -0.71      1.53 o 
   5   0   7        1.76        1.47      1.29 o 
  -5   1   7        0.11        0.02      0.65 o 
  -4   1   7        4.94        4.34      1.78 o 
  -3   1   7        1.36        1.93      2.15 o 
  -1   1   7      103.14       78.76      5.43 o 
   0   1   7      253.90      233.11      3.49 o 
   1   1   7      103.33       91.80      5.35 o 
   2   1   7      532.26      534.41     17.18 o 
   3   1   7        1.36        0.40      1.29 o 
   4   1   7        4.97        5.93      2.72 o 
   5   1   7        0.10        0.67      1.24 o 
  -5   2   7        1.47        2.46      1.33 o 
  -4   2   7       17.19       20.14      4.36 o 
  -3   2   7       39.66       39.37      4.94 o 
  -2   2   7      112.57      110.12      7.07 o 
  -1   2   7       28.37       29.30      3.79 o 
   0   2   7        0.13        0.39      0.55 o 
   1   2   7       27.93       25.55      3.76 o 
   2   2   7      111.92      110.56      6.75 o 
   3   2   7       39.28       39.05      5.37 o 
   4   2   7       17.19       17.30      4.22 o 
   5   2   7        1.47        0.37      1.70 o 
  -5   3   7        0.46       -0.06      1.05 o 
  -4   3   7        2.52        3.12      1.42 o 
  -3   3   7      118.62      106.38      8.22 o 
  -2   3   7       37.60       35.48      3.55 o 
  -1   3   7        5.76        5.98      1.66 o 
   0   3   7      228.60      287.44     12.88 o 
   1   3   7        5.53        7.87      1.81 o 
   2   3   7       37.24       38.65      3.80 o 
   3   3   7      118.59      114.81      7.01 o 
   4   3   7        2.51        3.36      1.59 o 
   5   3   7        0.46        3.40      1.97 o 
  -5   4   7        0.57        0.55      0.82 o 
  -4   4   7       19.74       23.63      4.42 o 
  -3   4   7       18.04       17.42      3.28 o 
  -2   4   7       14.01       27.51      6.42 o 
  -1   4   7       68.07       67.64     18.76 o 
   0   4   7       49.66       58.69      9.14 o 
   1   4   7       67.80       82.65      8.00 o 
   2   4   7       14.05       17.41      4.24 o 
   3   4   7       18.21       15.12      4.11 o 
   4   4   7       19.71       18.40      4.53 o 
   5   4   7        0.56       -1.10      1.10 o 
  -5   5   7        1.18        2.12      0.82 o 
  -4   5   7        2.85        3.57      1.93 o 
  -3   5   7        1.77        2.50      1.70 o 
  -2   5   7       47.35       42.45      3.65 o 
  -1   5   7        3.27        3.21      2.61 o 
   0   5   7        4.48       10.24      3.32 o 
   3   5   7        1.82       -1.10      2.38 o 
  -4   6   7        0.33        2.03      1.19 o 
  -3   6   7        1.83        1.94      1.42 o 
  -2   6   7       23.58       25.45      3.52 o 
  -1   6   7       44.62       45.52      4.98 o 
   0   6   7        0.59        0.80      1.12 o 
   1   6   7       44.51       41.03      6.71 o 
   3   6   7        1.81        5.30      3.33 o 
  -3   7   7        0.38        1.67      1.03 o 
  -2   7   7       11.06       15.86      2.73 o 
  -1   7   7       34.39       42.40      4.88 o 
   0   7   7        0.00        0.54      0.80 o 
   1   7   7       34.14       31.17      4.63 o 
   2   7   7       11.13        9.55      3.65 o 
   3   7   7        0.40       -0.79      1.47 o 
  -2   8   7       11.66       12.27      2.74 o 
  -1   8   7        1.81        0.50      1.57 o 
   0   8   7        5.19        3.23      1.54 o 
   1   8   7        1.81        0.28      1.72 o 
   2   8   7       11.71        6.77      2.60 o 
   3   8   7        0.45        1.54      0.94 o 
  -1   9   7        0.31        0.31      1.30 o 
   0   9   7        1.37        2.73      1.55 o 
   1   9   7        0.31       -0.11      0.87 o 
   2   9   7        0.17       -0.38      0.74 o 
   0   0   8      191.97      187.67      5.56 o 
   1   0   8     1228.51     1220.95     14.55 o 
   2   0   8      131.91      165.64      9.53 o 
   3   0   8        9.04        8.98      2.93 o 
   4   0   8        2.95        2.17      1.06 o 
   5   0   8        6.73        3.46      1.82 o 
  -5   1   8        2.38        1.93      1.52 o 
  -4   1   8        7.11        6.78      2.19 o 
  -3   1   8        5.94        6.82      2.33 o 
  -2   1   8      431.87      371.55     13.57 o 
  -1   1   8      204.09      185.95      8.44 o 
   0   1   8       18.65       18.17      1.07 o 
   1   1   8      204.18      205.54      6.34 o 
   2   1   8      430.73      442.27     13.84 o 
   3   1   8        5.90        7.95      2.67 o 
   4   1   8        7.12        8.54      3.07 o 
   5   1   8        2.36        0.04      1.14 o 
  -5   2   8        2.41        3.60      1.64 o 
  -4   2   8        6.69        4.23      2.11 o 
  -3   2   8       18.88       19.55      3.47 o 
  -2   2   8      367.69      368.67     10.82 o 
  -1   2   8        5.12        4.72      2.16 o 
   0   2   8        5.08        3.46      1.13 o 
   1   2   8        4.97        2.23      1.88 o 
   2   2   8      367.93      373.56     10.96 o 
   3   2   8       18.89       18.49      3.85 o 
   4   2   8        6.69        6.63      3.26 o 
   5   2   8        2.38        0.87      2.04 o 
  -5   3   8        0.04        0.59      0.94 o 
  -4   3   8        1.43        1.04      2.31 o 
  -3   3   8        0.78        1.07      1.35 o 
  -2   3   8       15.34       14.14      2.85 o 
  -1   3   8       35.15       36.39      3.55 o 
   0   3   8      407.22      445.49     16.43 o 
   1   3   8       35.37       35.48      3.20 o 
   2   3   8       15.27       11.59      3.23 o 
   3   3   8        0.74        1.10      1.24 o 
   4   3   8        1.41        0.14      1.99 o 
   5   3   8        0.03        2.33      1.74 o 
  -5   4   8        0.30        0.17      0.75 o 
  -4   4   8        7.73        9.76      2.14 o 
  -3   4   8      141.57      128.39      9.38 o 
  -2   4   8        1.55        0.86      1.27 o 
  -1   4   8       26.43       17.77      3.65 o 
   0   4   8      485.13      551.59     12.92 o 
   1   4   8       26.08       24.71      4.70 o 
   2   4   8        1.56        2.68      2.26 o 
   3   4   8      141.40      170.13     12.96 o 
   4   4   8        7.76        7.13      2.60 o 
  -4   5   8        3.98        4.84      1.80 o 
  -3   5   8        0.93        1.01      1.67 o 
  -2   5   8       10.81        8.33      1.50 o 
  -1   5   8       34.94       36.75      4.22 o 
   0   5   8       12.68       10.72      2.45 o 
   3   5   8        0.94       -0.04      2.67 o 
  -4   6   8        0.14       -1.24      1.24 o 
  -3   6   8        0.88        2.67      1.35 o 
  -2   6   8       55.83       59.34      5.32 o 
  -1   6   8       16.94       14.42      5.01 o 
   0   6   8       22.81       18.54      3.10 o 
   1   6   8       16.93       13.05      4.06 o 
   3   6   8        0.89       -2.22      2.65 o 
  -2   7   8        9.71        8.71      3.20 o 
  -1   7   8        1.86        1.66      1.60 o 
   0   7   8        0.24       -1.01      1.34 o 
   1   7   8        1.86       -0.19      1.19 o 
   2   7   8        9.70        6.82      3.25 o 
   3   7   8        0.48       -0.25      1.81 o 
  -2   8   8        3.64        4.82      2.32 o 
  -1   8   8        1.69        3.35      2.65 o 
   0   8   8        0.77        1.69      2.19 o 
   1   8   8        1.68        1.12      1.11 o 
   2   8   8        3.68        3.68      2.10 o 
   3   8   8        0.64       -0.54      0.73 o 
  -1   9   8        0.77       -0.28      1.19 o 
   0   9   8        0.10       -0.23      1.08 o 
   1   9   8        0.77       -0.10      0.76 o 
   1   0   9      599.39      619.24     10.43 o 
   2   0   9      750.33      763.22     21.10 o 
   3   0   9        2.64        3.03      1.28 o 
   4   0   9        1.01        0.86      1.01 o 
   5   0   9        0.51       -0.19      1.25 o 
  -5   1   9        0.67        0.38      0.65 o 
  -4   1   9        2.66        2.83      1.84 o 
  -3   1   9       17.06       16.89      2.48 o 
  -2   1   9      338.87      316.09      9.08 o 
  -1   1   9      255.11      252.17      9.26 o 
   0   1   9        0.12        0.40      0.71 o 
   1   1   9      254.45      267.48      7.51 o 
   2   1   9      340.03      377.82     14.61 o 
   3   1   9       16.90       16.16      3.52 o 
   4   1   9        2.66        4.83      2.63 o 
   5   1   9        0.67        4.33      2.22 o 
  -5   2   9        0.22        0.83      0.80 o 
  -4   2   9       14.08       10.90      2.78 o 
  -3   2   9        6.10        5.85      2.27 o 
  -2   2   9       68.67       75.46      5.12 o 
  -1   2   9      109.15       98.55      7.27 o 
   0   2   9        0.89        0.80      0.46 o 
   1   2   9      109.46      130.94      8.94 o 
   2   2   9       69.24       69.64      7.28 o 
   3   2   9        6.09        3.83      1.99 o 
   5   2   9        0.21        1.85      1.99 o 
  -5   3   9        0.04       -0.69      0.85 o 
  -4   3   9        2.94        2.77      1.17 o 
  -3   3   9      137.64      126.18      9.24 o 
  -2   3   9       15.03       17.93      2.83 o 
  -1   3   9        6.49        7.10      1.68 o 
   0   3   9      293.90      346.78     14.99 o 
   1   3   9        6.48        7.66      2.66 o 
   2   3   9       14.93       15.34      3.56 o 
   3   3   9      137.57      169.58     12.03 o 
   4   3   9        2.92        4.90      3.05 o 
   5   3   9        0.04       -1.28      1.28 o 
  -5   4   9        0.08        0.81      0.68 o 
  -4   4   9        7.48        7.87      2.96 o 
  -3   4   9       30.70       26.67      4.61 o 
  -2   4   9        0.46        0.42      0.89 o 
  -1   4   9       62.61       78.39      5.49 o 
   0   4   9      216.00      204.65     15.11 o 
   1   4   9       62.81       95.02      8.96 o 
   2   4   9        0.48        0.21      1.75 o 
   3   4   9       30.61       40.30      6.54 o 
   4   4   9        7.56        9.91      3.74 o 
  -4   5   9        0.14        2.23      1.36 o 
  -3   5   9        0.63        1.21      1.04 o 
  -2   5   9       31.76       25.31      2.72 o 
  -1   5   9       10.13       12.55      2.69 o 
   0   5   9        8.32        7.93      1.41 o 
   1   5   9       10.23       13.91      4.32 o 
   3   5   9        0.65       -0.61      2.51 o 
  -4   6   9        1.10        2.34      1.16 o 
  -3   6   9        0.25        0.10      1.03 o 
  -2   6   9        7.68       13.28      3.54 o 
  -1   6   9       31.58       25.61      4.17 o 
   0   6   9        2.32        3.92      3.15 o 
   1   6   9       31.42       20.74      4.72 o 
   3   6   9        0.26       -0.54      2.02 o 
  -2   7   9       10.36        8.22      2.95 o 
  -1   7   9        2.02        1.28      2.48 o 
   0   7   9        0.64        0.04      1.27 o 
   1   7   9        2.04        3.87      2.14 o 
   2   7   9       10.48        7.48      3.34 o 
   3   7   9        0.46        0.52      1.41 o 
  -2   8   9        4.03        2.13      1.53 o 
  -1   8   9        1.13        3.34      2.10 o 
   0   8   9        0.92        0.80      1.23 o 
   1   8   9        1.12       -0.01      1.74 o 
   2   8   9        4.06        1.96      1.67 o 
  -1   9   9        0.76        1.69      1.26 o 
   0   9   9        0.24       -0.32      1.19 o 
   1   9   9        0.76        0.22      0.93 o 
   0   0  10       44.77       41.12      2.88 o 
   1   0  10      113.74      131.71      6.35 o 
   2   0  10       74.60       70.84      6.52 o 
   3   0  10        0.83        1.04      0.90 o 
   4   0  10        1.97        4.20      1.90 o 
   5   0  10        2.47        1.07      1.49 o 
  -5   1  10        0.77        1.23      0.74 o 
  -4   1  10        7.59        6.59      2.16 o 
  -3   1  10       38.84       33.38      4.60 o 
  -2   1  10      433.26      416.46     10.66 o 
  -1   1  10       85.57       87.49      4.03 o 
   0   1  10       30.57       35.52      2.30 o 
   1   1  10       85.04       98.17      4.74 o 
   3   1  10       38.93       41.64      6.09 o 
   5   1  10        0.77        2.61      1.57 o 
  -5   2  10        0.66       -0.33      0.79 o 
  -4   2  10        3.72        2.82      1.98 o 
  -3   2  10       23.96       24.82      4.35 o 
  -2   2  10        9.11       14.04      3.41 o 
  -1   2  10       46.73       48.36      5.41 o 
   0   2  10      194.09      169.82      4.62 o 
   1   2  10       47.20       62.39      6.61 o 
   2   2  10        9.13       14.99      3.58 o 
   4   2  10        3.67        4.88      2.98 o 
   5   2  10        0.67        0.37      1.07 o 
  -5   3  10        0.03       -0.26      0.85 o 
  -4   3  10        2.08        2.38      1.81 o 
  -3   3  10      143.22      127.64      9.35 o 
  -2   3  10       12.28       13.50      2.41 o 
  -1   3  10       29.37       29.66      3.49 o 
   0   3  10       92.56      103.07      8.41 o 
   1   3  10       29.69       36.99      5.58 o 
   2   3  10       12.27       10.36      3.08 o 
   3   3  10      142.83      168.56     12.08 o 
   4   3  10        2.06        3.20      2.34 o 
   5   3  10        0.03        0.15      1.26 o 
  -5   4  10        0.08        0.33      0.69 o 
  -4   4  10        0.13        3.42      1.86 o 
  -3   4  10        8.15        6.83      2.41 o 
  -2   4  10       22.28       19.96      2.76 o 
  -1   4  10       45.12       45.80      4.40 o 
   0   4  10       15.38       14.88      2.67 o 
   1   4  10       44.79       49.17      6.68 o 
   2   4  10       22.25       32.47      5.21 o 
   3   4  10        8.16        8.34      3.20 o 
   4   4  10        0.14        2.52      2.68 o 
  -4   5  10        2.04        2.56      1.50 o 
  -3   5  10        1.53        1.25      1.61 o 
  -2   5  10       19.53       18.01      2.62 o 
  -1   5  10       39.40       39.65      4.63 o 
   0   5  10        0.17        1.41      1.89 o 
   1   5  10       39.46       36.32      6.53 o 
  -4   6  10        0.41        0.99      0.81 o 
  -3   6  10        0.15        0.20      1.12 o 
  -2   6  10       24.78       29.58      5.51 o 
  -1   6  10        1.92        1.67      2.72 o 
   0   6  10       14.61       11.85      4.32 o 
   1   6  10        1.89        1.32      1.68 o 
   3   6  10        0.16       -0.11      1.88 o 
  -2   7  10        7.14        4.10      2.27 o 
  -1   7  10        4.30        5.68      2.88 o 
   0   7  10        0.21       -1.31      1.51 o 
   1   7  10        4.37        0.23      1.95 o 
   2   7  10        7.17        4.85      3.04 o 
   3   7  10        0.04        0.67      1.22 o 
  -2   8  10        0.70        1.53      1.14 o 
  -1   8  10        2.46        2.13      2.15 o 
   0   8  10        0.63        0.46      0.92 o 
   1   8  10        2.43        0.55      1.57 o 
   2   8  10        0.69       -0.22      1.06 o 
  -1   9  10        0.21       -0.20      0.85 o 
   0   9  10        1.63        0.98      1.25 o 
   1   0  11        1.25        1.14      1.32 o 
   2   0  11        8.53        9.20      2.56 o 
   3   0  11        1.32        1.41      1.14 o 
   4   0  11        7.32        6.57      2.07 o 
   5   0  11        1.12       -1.42      1.42 o 
  -5   1  11        0.21       -0.45      0.70 o 
  -4   1  11        6.58        7.12      2.28 o 
  -3   1  11       45.91       50.31      5.75 o 
  -2   1  11       19.37       14.76      2.19 o 
  -1   1  11      333.38      335.30      8.04 o 
   0   1  11        1.06        1.71      0.79 o 
   1   1  11      332.13      386.56     18.01 o 
   2   1  11       19.45       22.92      4.39 o 
   3   1  11       45.86       36.53      4.08 o 
   5   1  11        0.22        0.70      1.01 o 
  -5   2  11        0.17        0.46      0.84 o 
  -4   2  11       11.11       13.45      3.35 o 
  -3   2  11       57.75       57.46      6.59 o 
  -2   2  11       59.69       50.16      3.92 o 
  -1   2  11      140.74      128.46      5.32 o 
   0   2  11      108.24      108.14      6.89 o 
   1   2  11      140.96      161.25     10.70 o 
   2   2  11       59.93       56.12      6.83 o 
   4   2  11       11.05        7.30      2.25 o 
   5   2  11        0.16        0.68      1.22 o 
  -5   3  11        0.01        0.42      0.88 o 
  -4   3  11        0.33        0.51      0.85 o 
  -3   3  11       28.25       28.30      4.46 o 
  -2   3  11       92.47      111.84     13.10 o 
  -1   3  11       59.14       63.88      5.02 o 
   0   3  11        2.85        5.27      2.33 o 
   1   3  11       59.24       68.97      7.59 o 
   2   3  11       92.36      108.55      9.98 o 
   3   3  11       28.17       29.55      5.85 o 
   4   3  11        0.34        2.34      2.34 o 
   5   3  11        0.01       -0.52      1.15 o 
  -5   4  11        0.12        0.00      0.67 o 
  -4   4  11        0.57        0.03      1.34 o 
  -3   4  11       11.32        9.51      2.85 o 
  -2   4  11       29.50       20.49      2.85 o 
  -1   4  11       13.31       13.23      2.46 o 
   0   4  11       10.99       10.60      1.96 o 
   1   4  11       13.47       15.73      4.03 o 
   2   4  11       29.80       38.06      5.84 o 
   3   4  11       11.36       17.02      4.97 o 
   4   4  11        0.57        1.61      2.14 o 
  -4   5  11        1.71        2.20      1.26 o 
  -3   5  11       15.42       15.72      3.36 o 
  -2   5  11        1.15        1.31      2.52 o 
  -1   5  11        4.34        1.77      2.67 o 
   0   5  11        1.15       -0.55      2.63 o 
   1   5  11        4.25        6.03      3.53 o 
  -4   6  11        1.07        2.08      0.97 o 
  -3   6  11        0.83        1.07      0.86 o 
  -2   6  11       24.08       21.56      4.69 o 
  -1   6  11        1.78        2.06      2.80 o 
   0   6  11        3.08        4.43      2.23 o 
   1   6  11        1.82        3.69      2.33 o 
  -2   7  11        2.61        1.18      1.93 o 
  -1   7  11       10.81        7.48      3.20 o 
   0   7  11        2.62        3.40      1.75 o 
   1   7  11       10.76        8.90      3.56 o 
   2   7  11        2.58        4.94      2.80 o 
   3   7  11        0.92        1.66      1.91 o 
  -2   8  11        1.69        1.85      1.38 o 
  -1   8  11        1.28        0.35      1.48 o 
   0   8  11        2.78        2.97      1.48 o 
   1   8  11        1.27        0.94      2.76 o 
   2   8  11        1.68       -0.46      1.04 o 
  -1   9  11        0.14        0.48      0.91 o 
   0   9  11        0.09        0.76      0.98 o 
   0   0  12       28.41       26.83      3.93 o 
   1   0  12      227.92      243.22      7.45 o 
   2   0  12       49.68       56.46      5.91 o 
   3   0  12        0.33        0.01      1.08 o 
   4   0  12       17.39       16.80      3.33 o 
   5   0  12        0.02       -0.78      0.78 o 
  -5   1  12        1.62        1.26      0.76 o 
  -4   1  12        1.34        0.36      1.19 o 
  -3   1  12       32.40       22.90      4.01 o 
  -2   1  12       16.59       14.44      2.25 o 
  -1   1  12       11.63       14.37      1.80 o 
   0   1  12      252.17      283.63      5.98 o 
   1   1  12       11.60       15.57      2.03 o 
   2   1  12       16.89       18.82      3.83 o 
   3   1  12       32.54       27.51      3.75 o 
   5   1  12        1.61        2.60      1.75 o 
  -5   2  12        0.44        1.19      0.91 o 
  -4   2  12        3.05        3.15      1.52 o 
  -3   2  12       85.54       79.22      7.63 o 
  -2   2  12       10.60        7.98      1.78 o 
  -1   2  12      141.22      153.68      9.49 o 
   0   2  12        4.91        4.17      2.18 o 
   1   2  12      141.59      205.08     12.04 o 
   2   2  12       10.58        9.61      3.04 o 
   3   2  12       85.43      100.33      8.66 o 
   4   2  12        3.01        5.05      2.48 o 
   5   2  12        0.44        1.98      1.63 o 
  -5   3  12        0.07       -0.69      0.69 o 
  -4   3  12        0.30        2.34      1.10 o 
  -3   3  12        2.94        1.31      1.57 o 
  -2   3  12       30.07       25.25      3.73 o 
  -1   3  12       37.96       46.15      4.28 o 
   0   3  12        0.19        1.51      1.74 o 
   1   3  12       38.19       60.70      7.44 o 
   2   3  12       29.80       41.03      5.38 o 
   3   3  12        2.92        2.75      2.37 o 
   4   3  12        0.30        1.48      2.28 o 
   5   3  12        0.07        0.36      1.05 o 
  -4   4  12        1.74        0.23      1.23 o 
  -3   4  12       18.19       14.49      3.34 o 
  -2   4  12       49.74       39.81      3.83 o 
  -1   4  12       18.51       15.72      4.11 o 
   0   4  12        0.56        1.05      1.17 o 
   2   4  12       49.93       65.33      7.25 o 
   3   4  12       18.07       21.59      5.10 o 
   4   4  12        1.73        4.13      2.30 o 
  -4   5  12        0.93        1.39      1.04 o 
  -3   5  12       12.46       19.81      3.51 o 
  -2   5  12       32.08       27.41      4.44 o 
  -1   5  12        8.69       10.54      4.79 o 
   0   5  12        0.01        0.48      1.98 o 
   1   5  12        8.53        9.58      3.93 o 
  -3   6  12        4.04        5.73      1.68 o 
  -2   6  12        2.56       -0.10      1.61 o 
  -1   6  12       23.47       17.40      5.82 o 
   0   6  12        6.03        7.53      3.92 o 
   1   6  12       23.52       14.92      4.37 o 
  -2   7  12        0.79        3.74      2.12 o 
  -1   7  12        2.41        4.43      2.89 o 
   0   7  12        0.06        0.36      1.15 o 
   1   7  12        2.44        1.71      1.46 o 
   2   7  12        0.79        2.09      2.09 o 
   3   7  12        0.45        1.75      1.49 o 
  -2   8  12        1.25        1.45      1.04 o 
  -1   8  12        0.76        0.82      1.49 o 
   0   8  12        0.26       -0.94      1.74 o 
   1   8  12        0.77        2.60      1.29 o 
   2   8  12        1.26       -0.94      1.31 o 
   0   9  12        0.13        0.21      0.89 o 
   1   0  13      115.35      139.66      5.77 o 
   3   0  13        0.14       -0.80      1.19 o 
   4   0  13        2.48        4.53      2.09 o 
   5   0  13        0.93        0.94      1.21 o 
  -5   1  13        1.39       -0.62      0.62 o 
  -4   1  13        0.11        1.44      1.79 o 
  -3   1  13       38.43       37.24      5.17 o 
  -2   1  13       33.59       28.48      3.14 o 
  -1   1  13        3.02        1.18      1.31 o 
   0   1  13      186.51      225.49      7.42 o 
   1   1  13        3.06        4.12      1.08 o 
   2   1  13       33.66       36.52      5.32 o 
   3   1  13       38.42       28.08      3.82 o 
   4   1  13        0.11       -1.07      1.75 o 
   5   1  13        1.39       -0.05      1.03 o 
  -5   2  13        0.12        0.15      0.75 o 
  -4   2  13        1.05       -0.25      1.21 o 
  -3   2  13       40.26       47.10      6.01 o 
  -2   2  13       11.80       10.54      2.46 o 
  -1   2  13       14.67       15.95      3.27 o 
   0   2  13       59.25       67.04      6.69 o 
   1   2  13       14.87       19.58      3.66 o 
   2   2  13       11.75        9.94      3.31 o 
   3   2  13       40.30       54.14      6.37 o 
   4   2  13        1.03        1.05      1.71 o 
   5   2  13        0.12        0.01      1.05 o 
  -5   3  13        0.30        0.85      0.80 o 
  -4   3  13        2.63        4.30      1.91 o 
  -3   3  13       23.71       18.71      3.88 o 
  -2   3  13       10.33        5.88      2.09 o 
  -1   3  13       37.60       41.05      5.38 o 
   0   3  13       36.65       32.58      4.96 o 
   1   3  13       37.71       46.20      6.42 o 
   2   3  13       10.32       16.26      4.01 o 
   3   3  13       23.87       22.34      4.86 o 
   4   3  13        2.60        0.10      1.83 o 
  -4   4  13        1.42        1.88      1.48 o 
  -3   4  13       13.62        9.35      2.72 o 
  -2   4  13      109.08       92.50      5.85 o 
  -1   4  13       10.74        6.40      3.15 o 
   0   4  13        2.17        0.97      0.76 o 
   1   4  13       10.56        7.50      3.56 o 
   3   4  13       13.71       21.04      4.84 o 
  -4   5  13        0.12        1.44      1.20 o 
  -3   5  13       10.43       12.57      2.88 o 
  -2   5  13        8.32        8.27      1.78 o 
  -1   5  13       26.24       23.71      6.23 o 
   0   5  13        1.10        0.91      2.39 o 
   1   5  13       26.31       26.96      5.92 o 
  -3   6  13        2.88        4.58      1.55 o 
  -2   6  13        1.98        1.36      2.80 o 
  -1   6  13       10.05        4.91      3.76 o 
   0   6  13       22.05       20.77      5.76 o 
   1   6  13       10.15        7.31      3.07 o 
  -2   7  13        0.19       -1.02      1.34 o 
  -1   7  13        1.00        0.88      1.86 o 
   0   7  13        3.84        2.40      1.70 o 
   1   7  13        1.03        0.62      1.63 o 
   2   7  13        0.19       -1.06      1.52 o 
   3   7  13        0.51        0.96      0.95 o 
  -1   8  13        0.22        1.99      1.72 o 
   0   8  13        0.62        1.16      1.80 o 
   1   8  13        0.21        1.33      0.90 o 
   2   8  13        0.15        1.21      1.28 o 
   0   0  14      215.86      310.97     13.43 o 
   1   0  14        7.80        7.45      2.18 o 
   3   0  14        1.26        0.25      0.97 o 
   4   0  14        0.09       -0.13      1.19 o 
   5   0  14        0.33       -0.25      1.23 o 
  -5   1  14        0.76       -1.03      1.03 o 
  -4   1  14        5.31        3.73      1.96 o 
  -3   1  14       11.50       10.57      3.08 o 
  -2   1  14        1.81        1.72      1.27 o 
  -1   1  14       23.04       23.56      3.71 o 
   0   1  14        0.73       -0.03      0.97 o 
   1   1  14       22.99       21.01      3.36 o 
   2   1  14        1.81        2.54      1.34 o 
   3   1  14       11.47       10.07      1.67 o 
   4   1  14        5.28        4.86      2.54 o 
   5   1  14        0.75        0.46      1.40 o 
  -5   2  14        0.27        0.04      0.70 o 
  -4   2  14        2.68        0.41      1.41 o 
  -3   2  14       20.29       18.24      3.97 o 
  -2   2  14       26.02       18.99      3.34 o 
  -1   2  14       49.28       44.32      5.41 o 
   0   2  14       23.29       32.99      4.75 o 
   1   2  14       49.10       67.32      6.99 o 
   2   2  14       25.71       26.91      2.98 o 
   3   2  14       20.33       17.65      4.04 o 
   4   2  14        2.69        0.07      1.71 o 
   5   2  14        0.27       -1.03      1.03 o 
  -4   3  14        1.18        0.84      1.35 o 
  -3   3  14        6.57        6.10      2.58 o 
  -2   3  14      160.89      139.13      9.13 o 
   0   3  14       19.47       19.29      3.92 o 
   1   3  14        3.30        3.98      2.78 o 
   2   3  14      161.08      180.81     11.97 o 
   3   3  14        6.56        5.11      1.75 o 
   4   3  14        1.19        0.56      1.80 o 
  -4   4  14        0.66       -0.90      1.01 o 
  -3   4  14        6.26        6.98      2.71 o 
  -2   4  14       17.52       14.24      2.25 o 
  -1   4  14        3.05        2.86      1.91 o 
   0   4  14        0.52        0.83      0.56 o 
   1   4  14        3.01        3.38      2.43 o 
   3   4  14        6.30        8.04      3.32 o 
  -4   5  14        0.88        2.65      1.16 o 
  -3   5  14       10.35       10.96      2.64 o 
  -2   5  14       15.06       14.43      2.38 o 
  -1   5  14        0.33        1.82      2.39 o 
   0   5  14        3.09       -0.09      1.67 o 
   1   5  14        0.35        0.66      1.83 o 
  -3   6  14        0.63        1.56      1.21 o 
  -2   6  14        2.03        1.74      2.49 o 
  -1   6  14        3.56        1.31      2.57 o 
   0   6  14        0.85       -1.58      2.92 o 
   1   6  14        3.60        3.57      2.39 o 
  -2   7  14        0.63        0.20      1.28 o 
  -1   7  14        1.63        1.86      2.24 o 
   0   7  14        0.35        0.31      1.46 o 
   1   7  14        1.62        2.45      1.98 o 
   2   7  14        0.63        1.93      1.89 o 
   3   7  14        1.28       -0.64      0.89 o 
  -1   8  14        0.39       -1.64      1.64 o 
   0   8  14        0.01        0.07      1.36 o 
   1   8  14        0.39        0.49      0.89 o 
   2   8  14        0.08        1.54      0.93 o 
   1   0  15        1.43        2.13      1.49 o 
   2   0  15       14.98       12.71      2.72 o 
   3   0  15        5.32        3.25      1.91 o 
   4   0  15        7.17        5.59      1.64 o 
  -4   1  15        1.34        2.87      1.97 o 
  -3   1  15       17.04       19.37      4.15 o 
  -2   1  15       17.00       19.01      3.42 o 
  -1   1  15        8.93        7.09      2.69 o 
   0   1  15      177.07      242.72     12.37 o 
   2   1  15       17.06       12.99      2.94 o 
   3   1  15       17.01       18.60      2.74 o 
   4   1  15        1.33        1.04      1.51 o 
  -4   2  15        6.39        8.19      2.54 o 
  -3   2  15        2.18        3.01      2.16 o 
  -2   2  15       34.33       28.97      4.19 o 
  -1   2  15       36.66       31.30      4.76 o 
   0   2  15        2.94        3.90      2.06 o 
   2   2  15       34.46       33.45      3.43 o 
   3   2  15        2.24        4.00      1.58 o 
   4   2  15        6.38        9.32      2.67 o 
  -4   3  15        4.13        3.29      1.54 o 
  -3   3  15        0.31        1.51      1.21 o 
  -2   3  15       69.25       57.20      6.04 o 
  -1   3  15       15.77       12.63      2.66 o 
   0   3  15       11.00        5.96      1.89 o 
   1   3  15       15.66       14.03      2.13 o 
   2   3  15       69.24       74.61      5.15 o 
   3   3  15        0.31        4.45      2.67 o 
   4   3  15        4.13        4.03      2.26 o 
  -4   4  15        1.25        3.45      1.42 o 
  -3   4  15        2.66        4.43      2.09 o 
  -2   4  15        3.36        3.22      1.43 o 
  -1   4  15       30.14       19.23      4.78 o 
   0   4  15        8.18        3.85      2.09 o 
   1   4  15       30.18       16.95      8.70 o 
  -4   5  15        1.04        1.06      0.73 o 
  -3   5  15        3.19        5.00      1.69 o 
  -2   5  15        5.99        6.46      1.80 o 
  -1   5  15        1.82        0.99      2.16 o 
   0   5  15       23.29       22.75      6.82 o 
   1   5  15        1.80       -1.96      1.96 o 
  -2   6  15        0.69        2.84      2.35 o 
  -1   6  15        2.47        2.68      2.06 o 
   0   6  15        1.43        3.61      3.10 o 
   1   6  15        2.49        6.08      2.93 o 
   3   6  15        1.16        0.26      1.27 o 
  -2   7  15        0.23       -1.73      1.73 o 
  -1   7  15        0.22        1.00      2.35 o 
   0   7  15        8.26        5.22      2.00 o 
   1   7  15        0.23        0.68      1.25 o 
   2   7  15        0.23       -0.17      2.37 o 
  -1   8  15        0.15       -0.07      1.25 o 
   0   8  15        2.29        2.29      1.79 o 
   1   8  15        0.15        0.58      0.81 o 
   0   0  16       92.45      150.65     10.51 o 
   1   0  16       14.93       16.77      3.66 o 
   2   0  16        0.09       -0.53      0.95 o 
   3   0  16       11.83       11.35      3.03 o 
   4   0  16        0.93        0.24      1.78 o 
  -4   1  16        1.38       -0.03      1.08 o 
  -3   1  16        9.87        9.10      2.93 o 
  -2   1  16       10.52       10.79      2.68 o 
  -1   1  16        6.82       10.31      2.80 o 
   0   1  16       80.04      104.70      8.72 o 
   2   1  16       10.59        6.55      2.11 o 
   3   1  16        9.95        8.70      1.90 o 
   4   1  16        1.38        3.38      1.48 o 
  -4   2  16        5.05        1.79      2.40 o 
  -3   2  16        8.24        6.30      2.60 o 
  -2   2  16       37.64       34.32      4.78 o 
  -1   2  16       15.26       12.39      2.00 o 
   0   2  16        2.07        2.78      1.14 o 
   1   2  16       15.36       15.34      3.27 o 
   2   2  16       37.88       33.24      4.61 o 
   3   2  16        8.28       10.12      3.36 o 
   4   2  16        5.04        7.68      2.27 o 
  -4   3  16        2.85        4.07      1.64 o 
  -3   3  16        0.28        1.44      2.03 o 
  -2   3  16        6.32        7.13      2.39 o 
  -1   3  16       16.31       16.76      3.08 o 
   0   3  16        0.14        1.60      1.17 o 
   1   3  16       16.21       12.94      2.04 o 
   2   3  16        6.26        6.37      2.09 o 
   3   3  16        0.28       -1.43      1.43 o 
  -4   4  16        1.47        3.39      1.54 o 
  -3   4  16        0.66        2.04      1.66 o 
  -2   4  16       12.09       11.18      2.28 o 
  -1   4  16       14.21        6.80      3.22 o 
   0   4  16        0.27        0.10      0.71 o 
   1   4  16       14.29        9.25      2.47 o 
  -3   5  16        0.17        1.66      1.37 o 
  -2   5  16        0.88        3.32      2.44 o 
  -1   5  16       17.32       18.36      5.48 o 
   0   5  16        0.08        1.72      2.06 o 
   1   5  16       17.40       24.14      5.85 o 
  -2   6  16        1.50        1.34      1.37 o 
  -1   6  16        0.17        4.73      3.11 o 
   0   6  16       10.78       11.42      4.81 o 
   1   6  16        0.17        0.53      1.68 o 
   3   6  16        2.77        1.95      1.81 o 
  -2   7  16        0.13       -0.91      1.02 o 
  -1   7  16        0.19        1.89      2.34 o 
   0   7  16        0.00       -0.67      1.70 o 
   1   7  16        0.19        1.98      1.70 o 
   2   7  16        0.12        1.09      1.48 o 
  -1   8  16        0.83       -0.57      1.04 o 
   0   8  16        1.00        0.08      1.16 o 
   1   0  17        2.78        2.28      0.86 o 
   2   0  17        0.10        0.93      0.98 o 
   3   0  17       12.99       10.93      3.23 o 
   4   0  17        0.01        0.94      1.36 o 
  -4   1  17        1.00        3.58      2.10 o 
  -3   1  17        8.52        7.95      3.14 o 
  -2   1  17        2.27        0.67      1.28 o 
  -1   1  17       16.04       14.25      2.22 o 
   0   1  17       16.76       23.25      3.09 o 
   1   1  17       15.95       14.66      3.07 o 
   2   1  17        2.29        1.68      1.39 o 
   3   1  17        8.55        5.03      2.06 o 
   4   1  17        1.01        1.32      1.43 o 
  -4   2  17        5.56       12.01      2.84 o 
  -3   2  17        0.11        3.03      2.03 o 
  -2   2  17        2.65        2.32      1.82 o 
  -1   2  17       92.01       84.75      5.30 o 
   0   2  17       12.83       11.08      2.83 o 
   1   2  17       92.14       88.89      7.96 o 
   2   2  17        2.65        6.06      2.12 o 
   3   2  17        0.11        0.88      0.90 o 
   4   2  17        5.54        3.95      1.80 o 
  -4   3  17        1.42        2.46      1.39 o 
  -3   3  17        0.54        3.41      1.84 o 
  -2   3  17        9.63        9.03      2.26 o 
  -1   3  17       27.41       23.09      3.92 o 
   0   3  17        7.10        5.88      2.29 o 
   1   3  17       27.37       25.12      3.14 o 
   2   3  17        9.70       12.33      2.89 o 
  -4   4  17        3.22        4.40      1.38 o 
  -3   4  17        0.49       -0.90      1.15 o 
  -2   4  17        4.98        5.39      1.81 o 
  -1   4  17       24.57       15.59      4.77 o 
   0   4  17        1.00        0.09      0.69 o 
   1   4  17       24.48       23.31      3.92 o 
  -3   5  17        4.29        4.92      1.46 o 
  -2   5  17        0.94       -0.05      0.83 o 
  -1   5  17        7.95        5.21      3.11 o 
   0   5  17       19.76       24.40      7.29 o 
   1   5  17        7.97       10.58      4.45 o 
  -2   6  17        0.03       -0.21      1.65 o 
  -1   6  17        1.67        4.09      3.17 o 
   0   6  17        8.80       11.13      4.71 o 
   1   6  17        1.66        3.34      2.37 o 
   3   6  17        0.39        2.36      1.42 o 
  -2   7  17        0.51        1.87      1.15 o 
  -1   7  17        1.38        2.20      1.55 o 
   0   7  17        0.46        1.40      1.83 o 
   1   7  17        1.37        2.44      1.33 o 
   2   7  17        0.51        2.39      1.65 o 
   0   8  17        0.00       -0.70      0.97 o 
   0   0  18       17.89       20.08      4.11 o 
   1   0  18        8.20        6.42      1.62 o 
   2   0  18        0.15        0.15      1.11 o 
   3   0  18        0.51        3.33      1.92 o 
   4   0  18        0.00        1.86      1.27 o 
  -4   1  18        1.51        0.64      1.10 o 
  -3   1  18        0.30        1.32      1.75 o 
  -2   1  18        3.88        2.39      1.94 o 
  -1   1  18        1.49        1.03      1.13 o 
   0   1  18        2.23        2.67      1.33 o 
   1   1  18        1.49        2.02      1.40 o 
   2   1  18        3.95        3.59      1.69 o 
   3   1  18        0.29        0.91      1.33 o 
   4   1  18        1.51        2.94      1.25 o 
  -4   2  18        2.96        2.39      1.41 o 
  -3   2  18        0.09        0.33      1.23 o 
  -2   2  18        3.32        5.38      2.26 o 
  -1   2  18        6.30        5.55      1.64 o 
   0   2  18        1.58        0.81      0.97 o 
   1   2  18        6.18        7.66      2.36 o 
   2   2  18        3.32        3.34      1.80 o 
   3   2  18        0.10        0.97      0.98 o 
  -4   3  18        0.70        3.43      1.54 o 
  -3   3  18        0.28        0.38      1.52 o 
  -2   3  18        7.68        4.34      2.95 o 
  -1   3  18       10.95       11.43      2.90 o 
   0   3  18        3.53        2.51      1.89 o 
   1   3  18       11.04        9.43      2.05 o 
   2   3  18        7.73       11.50      2.76 o 
  -4   4  18        0.56        0.35      0.52 o 
  -3   4  18        0.19        1.64      1.12 o 
  -2   4  18        0.21        2.82      1.44 o 
  -1   4  18       23.00       15.35      4.69 o 
   0   4  18        0.06        1.19      1.96 o 
   1   4  18       23.10       24.11      3.15 o 
  -3   5  18        1.96        3.08      1.30 o 
  -2   5  18        4.31        4.20      2.97 o 
  -1   5  18       11.38       15.15      5.71 o 
   0   5  18        4.26        4.91      3.99 o 
   1   5  18       11.33       13.78      4.81 o 
  -2   6  18        0.03       -0.82      1.74 o 
  -1   6  18        1.02        2.35      2.87 o 
   0   6  18        2.63        4.19      2.80 o 
   1   6  18        1.01        3.59      2.48 o 
  -1   7  18        0.13       -0.41      1.29 o 
   0   7  18        0.78        1.17      1.84 o 
   1   7  18        0.14        0.77      0.81 o 
   2   7  18        0.09        0.01      0.93 o 
   1   0  19        0.75        0.78      0.88 o 
   2   0  19        0.05        1.93      1.66 o 
   3   0  19        0.45        0.47      1.10 o 
   4   0  19        0.19       -0.58      0.99 o 
  -4   1  19        0.41        1.56      1.03 o 
  -3   1  19        4.79        4.81      2.57 o 
  -2   1  19        4.96        4.68      2.54 o 
  -1   1  19       25.91       24.43      3.03 o 
   0   1  19        1.26        1.93      1.45 o 
   1   1  19       25.96       23.39      3.86 o 
   2   1  19        4.96        2.39      1.44 o 
   3   1  19        4.85        1.23      1.18 o 
  -4   2  19        2.72        3.49      1.48 o 
  -3   2  19        0.37        0.58      1.17 o 
  -2   2  19        5.19        8.23      2.69 o 
  -1   2  19       46.65       47.90      4.17 o 
   0   2  19        2.04        2.34      1.50 o 
   1   2  19       46.76       42.57      5.35 o 
   2   2  19        5.19        3.73      1.83 o 
   3   2  19        0.37       -0.10      0.85 o 
  -4   3  19        2.20        5.87      1.53 o 
  -3   3  19        0.38        0.77      1.52 o 
  -2   3  19        0.42       -0.51      0.87 o 
  -1   3  19       33.41       33.39      4.57 o 
   0   3  19        1.33       -1.31      1.68 o 
   1   3  19       33.43       31.95      3.74 o 
   2   3  19        0.41        0.44      0.94 o 
  -3   4  19        0.03        2.58      1.39 o 
  -2   4  19        0.81       -0.59      1.96 o 
  -1   4  19        4.42        1.13      1.79 o 
   0   4  19       12.44       12.13      4.62 o 
   1   4  19        4.41        6.70      1.79 o 
  -3   5  19        0.44        0.44      0.48 o 
  -2   5  19        0.14       -0.14      1.91 o 
  -1   5  19        2.91        4.53      3.61 o 
   0   5  19        5.93        7.62      3.96 o 
   1   5  19        2.88        2.43      2.70 o 
  -2   6  19        0.59        0.60      1.61 o 
  -1   6  19        0.73        0.47      2.01 o 
   0   6  19        2.88        2.40      2.02 o 
   1   6  19        0.72        2.75      2.01 o 
  -1   7  19        0.23        1.14      1.18 o 
   0   7  19        0.05       -1.10      1.27 o 
   1   7  19        0.23        2.13      0.82 o 
   0   0  20        0.16        4.91      2.52 o 
   1   0  20        0.01        0.58      0.86 o 
   2   0  20        0.24       -0.38      1.09 o 
   3   0  20        0.49       -1.19      1.28 o 
   4   0  20        0.02       -0.11      0.59 o 
  -4   1  20        0.14        1.23      0.94 o 
  -3   1  20        0.42        3.86      2.23 o 
  -2   1  20        5.58        6.54      2.57 o 
  -1   1  20        5.02        7.11      1.78 o 
   0   1  20        0.07       -1.04      1.34 o 
   1   1  20        5.04        5.91      1.51 o 
   2   1  20        5.67        4.64      1.98 o 
   3   1  20        0.43        0.54      1.07 o 
  -4   2  20        1.21        2.41      1.05 o 
  -3   2  20        0.78       -1.44      1.63 o 
  -2   2  20        3.32        6.09      2.37 o 
  -1   2  20        4.13        6.05      1.76 o 
   0   2  20       42.61       47.83      4.15 o 
   1   2  20        4.08        2.61      1.38 o 
   2   2  20        3.31        4.65      1.79 o 
   3   2  20        0.80        3.25      1.03 o 
  -4   3  20        0.62        1.91      0.66 o 
  -3   3  20        0.39        1.02      1.29 o 
  -2   3  20        0.27        0.30      1.96 o 
  -1   3  20        5.52        8.31      2.31 o 
   0   3  20        0.77        1.14      1.16 o 
   1   3  20        5.55        4.91      2.04 o 
   2   3  20        0.27        1.24      1.27 o 
  -3   4  20        0.28       -0.04      0.87 o 
  -2   4  20        0.94        1.46      1.22 o 
  -1   4  20        6.22        5.13      3.27 o 
   0   4  20        0.02        0.63      2.24 o 
   1   4  20        6.17        7.63      1.93 o 
  -2   5  20        0.18        5.48      3.06 o 
  -1   5  20        4.31        5.40      3.36 o 
   0   5  20        9.58       15.07      5.61 o 
   1   5  20        4.29        5.68      2.81 o 
  -2   6  20        0.19        1.01      1.40 o 
  -1   6  20        0.79       -0.03      1.87 o 
   0   6  20        0.72        1.14      2.03 o 
   1   6  20        0.78        0.29      1.09 o 
  -1   7  20        0.01        0.86      0.89 o 
   0   7  20        0.00       -0.71      0.97 o 
   1   0  21        2.18        1.50      0.88 o 
   2   0  21        2.53        2.83      2.00 o 
   3   0  21        0.71        0.53      1.15 o 
   4   0  21        0.00       -0.64      0.64 o 
  -4   1  21        0.06        0.80      0.68 o 
  -3   1  21        3.28        3.13      2.52 o 
  -2   1  21        1.70        0.41      1.37 o 
  -1   1  21        3.55        2.94      1.71 o 
   0   1  21        8.73       11.41      4.22 o 
   1   1  21        3.62        3.41      1.08 o 
   2   1  21        1.70        2.12      1.33 o 
   3   1  21        3.27        3.63      1.52 o 
  -4   2  21        0.14        0.48      0.58 o 
  -3   2  21        0.40        1.57      1.64 o 
  -2   2  21        2.61        2.77      1.86 o 
  -1   2  21        7.43        9.96      2.79 o 
   0   2  21       56.70       74.08      5.03 o 
   1   2  21        7.49        5.96      1.50 o 
   2   2  21        2.61        4.51      1.88 o 
   3   2  21        0.40        1.34      0.85 o 
  -3   3  21        0.01       -0.25      0.99 o 
  -2   3  21        1.14        0.72      0.77 o 
  -1   3  21        1.04        1.23      1.07 o 
   0   3  21        0.78        0.64      1.06 o 
   1   3  21        1.06        1.94      1.67 o 
   2   3  21        1.14        1.76      1.14 o 
  -3   4  21        0.38        0.31      0.62 o 
  -2   4  21        0.74        1.06      1.71 o 
  -1   4  21        0.23       -2.48      2.48 o 
   0   4  21        2.81        3.31      2.89 o 
   1   4  21        0.23        1.67      1.96 o 
  -2   5  21        1.47        2.01      1.68 o 
  -1   5  21        0.52       -0.24      2.05 o 
   0   5  21       14.57       22.48      5.73 o 
   1   5  21        0.51        1.74      1.64 o 
  -1   6  21        0.32       -1.63      1.63 o 
   0   6  21        1.97        3.92      2.22 o 
   0   0  22        0.76        2.01      1.22 o 
   1   0  22        0.51        0.29      1.98 o 
   2   0  22        1.42        0.27      1.04 o 
   3   0  22        0.73       -0.20      1.20 o 
  -3   1  22        0.41        1.02      0.93 o 
  -2   1  22        0.78        0.23      1.12 o 
  -1   1  22        4.68        7.60      1.70 o 
   0   1  22       19.93       27.81      4.76 o 
   1   1  22        4.68        5.95      1.84 o 
   2   1  22        0.79        1.97      1.91 o 
   3   1  22        0.42       -0.98      1.07 o 
  -3   2  22        0.63        1.43      1.32 o 
  -2   2  22        2.49        2.73      1.19 o 
  -1   2  22        1.02        0.40      0.89 o 
   0   2  22        4.53        4.33      1.29 o 
   1   2  22        1.04        0.17      0.82 o 
   2   2  22        2.51        1.75      1.30 o 
   3   2  22        0.64        2.08      0.87 o 
  -3   3  22        0.07        1.35      1.11 o 
  -2   3  22        1.16        0.70      1.01 o 
  -1   3  22        1.49        0.80      0.96 o 
   0   3  22        4.86        4.35      1.65 o 
   1   3  22        1.49        2.52      2.45 o 
   2   3  22        1.18        1.04      0.93 o 
  -2   4  22        0.35        1.25      1.16 o 
  -1   4  22        0.49        0.82      1.69 o 
   0   4  22        5.37        6.21      3.14 o 
   1   4  22        0.49        5.33      2.71 o 
  -2   5  22        0.73        3.21      2.31 o 
  -1   5  22        2.17        2.87      2.40 o 
   0   5  22        0.32        3.24      3.09 o 
   1   5  22        2.15        5.20      2.00 o 
  -1   6  22        0.13        0.90      1.30 o 
   0   6  22        1.47       -0.78      1.24 o 
   1   0  23        0.09        1.56      1.34 o 
   2   0  23        0.10       -0.05      1.11 o 
   3   0  23        0.28        2.31      1.29 o 
  -3   1  23        0.08        0.03      0.79 o 
  -2   1  23        0.54        1.81      1.63 o 
  -1   1  23        0.98        2.90      1.46 o 
   0   1  23       13.83       23.17      3.32 o 
   1   1  23        0.98        1.38      1.15 o 
   2   1  23        0.53        0.80      1.34 o 
   3   1  23        0.08        1.75      1.05 o 
  -3   2  23        0.35        1.31      1.02 o 
  -2   2  23        0.47        0.35      0.96 o 
  -1   2  23        3.36        2.82      1.66 o 
   0   2  23        3.45        3.56      1.23 o 
   1   2  23        3.41        5.11      1.43 o 
   2   2  23        0.47        1.43      0.94 o 
   3   2  23        0.34        0.42      0.57 o 
  -3   3  23        0.63        1.25      0.82 o 
  -2   3  23        0.69        0.41      1.18 o 
  -1   3  23        0.55        0.94      0.69 o 
   0   3  23        4.70        7.44      2.89 o 
   1   3  23        0.56        1.89      1.30 o 
   2   3  23        0.69        2.29      1.09 o 
  -2   4  23        0.16        0.55      1.99 o 
  -1   4  23        1.09        0.26      1.69 o 
   0   4  23        6.62       10.07      3.95 o 
   1   4  23        1.09       -1.40      2.21 o 
  -1   5  23        1.15        3.88      2.48 o 
   0   5  23        5.12        8.45      3.28 o 
   0   0  24        0.07       -0.05      1.01 o 
   1   0  24        0.32        1.24      1.04 o 
   2   0  24        0.18       -1.25      1.25 o 
   3   0  24        0.00        0.17      0.64 o 
  -3   1  24        0.28        0.20      0.66 o 
  -2   1  24        1.84        2.25      1.22 o 
  -1   1  24        2.24        2.47      0.99 o 
   0   1  24        0.01       -0.26      1.59 o 
   1   1  24        2.27        2.79      1.26 o 
   2   1  24        1.84        2.39      1.56 o 
   3   1  24        0.28       -0.27      0.66 o 
  -3   2  24        0.21       -0.18      0.54 o 
  -2   2  24        0.62        0.85      0.76 o 
  -1   2  24        0.79        2.57      1.26 o 
   0   2  24       13.77       14.21      2.27 o 
   1   2  24        0.80        0.87      0.91 o 
   2   2  24        0.64       -0.38      0.77 o 
  -2   3  24        0.20        0.16      1.27 o 
  -1   3  24        0.12        1.00      1.53 o 
   0   3  24        2.33        2.04      2.00 o 
   1   3  24        0.13        0.27      0.69 o 
   2   3  24        0.20       -0.41      0.56 o 
  -2   4  24        0.33        0.16      1.33 o 
  -1   4  24        0.84        0.46      1.74 o 
   0   4  24        1.28        1.05      1.48 o 
  -1   5  24        0.42        0.52      1.67 o 
   0   5  24        1.86        0.87      1.44 o 
   1   0  25        2.43        4.10      1.82 o 
   2   0  25        0.00       -0.70      1.10 o 
   3   0  25        0.08        0.57      0.57 o 
  -3   1  25        0.03        0.49      0.51 o 
  -2   1  25        0.75        1.10      0.79 o 
  -1   1  25        1.86        2.47      1.26 o 
   0   1  25        3.20        5.73      1.25 o 
   1   1  25        1.87        1.38      1.15 o 
   2   1  25        0.75        0.42      1.04 o 
  -2   2  25        0.82        0.76      1.09 o 
  -1   2  25        4.37        4.27      1.26 o 
   0   2  25        3.28        1.47      1.42 o 
   1   2  25        4.38        4.86      1.67 o 
   2   2  25        0.83        0.81      1.06 o 
  -2   3  25        0.14        0.18      0.89 o 
  -1   3  25        0.34       -0.27      1.61 o 
   0   3  25        0.01        4.33      1.72 o 
  -1   4  25        0.35       -0.69      1.86 o 
   0   4  25        0.18        0.93      1.72 o 
   0   0  26        0.54        1.50      1.10 o 
   1   0  26        1.12        1.76      0.83 o 
   2   0  26        0.41        0.50      0.84 o 
  -2   1  26        0.01       -0.01      0.53 o 
  -1   1  26        2.72        2.99      1.46 o 
   0   1  26        0.87        0.80      0.67 o 
   1   1  26        2.71        4.22      1.41 o 
   2   1  26        0.01       -0.83      0.87 o 
  -2   2  26        0.02       -0.09      0.49 o 
  -1   2  26        1.19        1.27      0.80 o 
   0   2  26        0.91        1.13      1.38 o 
   1   2  26        1.19        1.63      1.04 o 
   2   2  26        0.02        0.27      0.65 o 
  -1   3  26        0.08        0.14      1.37 o 
   0   3  26        0.10        0.88      1.57 o 
  -1   4  26        0.21        1.11      1.45 o 
   0   4  26        0.04        2.26      1.58 o 
   1   0  27        0.00       -0.32      0.81 o 
   2   0  27        0.04       -0.38      0.49 o 
  -2   1  27        0.60        1.90      0.60 o 
  -1   1  27        1.76        2.27      0.83 o 
   0   1  27        0.21       -1.00      1.21 o 
   1   1  27        1.77        2.32      1.07 o 
   2   1  27        0.60       -0.20      0.47 o 
  -1   2  27        1.10        1.88      1.38 o 
   0   2  27        0.04        2.10      1.59 o 
  -1   3  27        0.04       -1.11      1.11 o 
   0   3  27        0.11        0.76      1.33 o 
   0   0  28        0.00        1.13      0.98 o 
   1   0  28        0.25        0.54      0.58 o 
  -1   1  28        1.21        0.92      0.99 o 
   0   1  28        0.06        0.01      0.79 o 
                                                 
